# Supplementary material for: IL-1R1 signaling in TBI: assessing chronic impacts and neuroinflammatory dynamics in a mouse model of mild closed-head injury
Source: J Neuroinflammation. 2023 Oct 26;20:248. doi: 10.1186/s12974-023-02934-3 (PMC10601112; doi:10.1186/s12974-023-02934-3)
Supplement: Supplementary file 2 — Additional file 2: Table S1. All z-scores and log2-transformed values for NanoString data, with raw data for active avoidance test and immunohistochemical staining. [file 12974_2023_2934_MOESM2_ESM.xlsx]

## Sheet: Nanostring_Zscore
Exp Group	Genotype	Injury Group	Timepoint	AI464131 _ Zscor	Abcc3 _ Zscor	Abcc8 _ Zscor	Abl1 _ Zscor	Adamts16 _ Zscor	Ago4 _ Zscor	Agt _ Zscor	Ak1 _ Zscor	Akt1 _ Zscor	Akt2 _ Zscor	Aldh1l1 _ Zscor	Ambra1 _ Zscor	Amigo2 _ Zscor	Anapc15 _ Zscor	Anxa1 _ Zscor	Apc _ Zscor	Apex1 _ Zscor	Apoe _ Zscor	Arc _ Zscor	Arhgap24 _ Zscor	Arid1a _ Zscor	Asb2 _ Zscor	Ash2l _ Zscor	Asph _ Zscor	Atf3 _ Zscor	Atg14 _ Zscor	Atg3 _ Zscor	Atg5 _ Zscor	Atg7 _ Zscor	Atg9a _ Zscor	Atm _ Zscor	Atp6v0e _ Zscor	Atp6v1a _ Zscor	Atr _ Zscor	Axl _ Zscor	B3gnt5 _ Zscor	Bad _ Zscor	Bag3 _ Zscor	Bag4 _ Zscor	Bak1 _ Zscor	Bard1 _ Zscor	Bax _ Zscor	Bbc3 _ Zscor	Bcas1 _ Zscor	Bcl10 _ Zscor	Bcl2 _ Zscor
gKO CHI	gKO	72 hr	72 hr	0.99843	1.55114	-0.459852	1.69351	-0.372424	0.34632	0.291033	0.129031	1.11047	1.55764	1.74241	-0.640022	0.0732751	1.31472	-0.532796	-0.244255	-0.196675	0.899333	0.290326	0.745251	-0.458346	1.06782	0.300061	1.18708	1.18531	0.739249	0.477935	0.253008	-1.2785	0.2295	-1.9482	-0.0309915	-1.12398	-0.773016	0.902058	1.00689	1.2751	1.56831	-0.974282	0.670667	0.252819	-0.0504707	-1.90202	0.990832	0.908753	1.62352
gKO Sham	gKO	Sham	72 hr	-1.58476	1.6141	-0.358516	1.04739	0.0077576	-0.668706	-0.086105	0.527673	0.464834	0.580574	1.06659	-0.303912	-0.668576	1.74512	0.0131421	-0.171556	0.392073	0.348809	-0.706388	-1.43841	-0.775709	0.319259	-0.033417	0.469805	-0.587029	-1.43185	-1.1928	0.630352	0.878224	-0.36623	0.127046	0.257813	0.511875	-0.29302	0.632934	-0.471614	1.21862	-0.527006	-0.399566	0.610612	0.218318	-0.345931	0.35336	0.0194148	0.754994	1.5837
WT Sham	WT	Sham	9 hr	0.429253	-1.43982	1.93843	-0.632501	-0.980714	-0.74884	-2.92284	2.04251	-0.641976	-1.69925	1.49666	1.04053	-0.928223	-1.55462	0.55908	-0.026158	-0.196675	-1.5387	0.227043	-1.72017	-0.0140391	0.711365	-2.42334	0.649124	-0.587029	-1.24306	-1.1928	-0.816135	0.818314	1.00395	-0.756037	-2.1764	1.3298	-0.66635	-1.65462	-0.0198471	-1.20995	-0.863753	1.10907	-1.01089	-0.954716	-0.641392	0.14517	-1.42458	-1.62827	-1.40268
gKO CHI	gKO	24 hr	24 hr	0.122773	-0.0860163	-0.426073	-1.02017	-0.638551	0.159342	1.19288	-0.429068	0.464834	-0.163859	-0.592223	0.200252	1.70535	-0.622081	0.484634	-0.60775	0.223859	0.11287	-1.71892	1.30878	0.874575	-1.8195	0.133322	-0.426791	-0.352947	-0.0159164	-0.175831	-0.313009	-0.319958	0.825231	0.436126	0.051524	-0.46964	0.186977	0.902058	-0.92338	0.427921	-0.751504	0.678028	-0.5905	1.25335	-0.444418	-0.930475	-0.216876	-0.24444	-0.845227
gKO Sham	gKO	Sham	24 hr	-0.796667	-1.43982	-0.358516	-0.56789	-0.600533	0.159342	-0.00411848	0.368216	-0.549742	0.0222489	-0.837974	0.872471	0.629663	0.0952536	0.435003	-0.026158	-0.364889	0.152193	0.480177	1.02701	0.430268	2.24414	0.35564	-0.60611	-0.587029	1.11683	0.623216	0.00144492	-1.09878	0.2295	0.965976	1.12423	-0.551433	-0.506351	-1.31821	1.04796	-0.0239065	1.0819	-0.471405	-0.110055	0.218318	0.294233	-0.167114	-0.190621	0.908753	1.02624
WT Sham	WT	Sham	24 hr	2.04922	0.228821	-0.561187	-0.244834	-0.600533	0.159342	0.0614707	-0.189883	0.3726	1.32501	1.18947	-0.135857	0.258738	0.812588	-0.0116733	1.71862	-0.617209	0.977979	1.42943	-0.804445	-1.28349	-2.03337	0.689118	1.63538	-0.185745	0.928041	2.14867	1.88817	-1.33841	-1.3194	0.0828923	1.37177	0.184703	-0.346352	0.094686	-0.635892	1.04918	-0.788921	-0.830603	-1.19106	0.942839	0.835911	-0.548794	1.14836	0.524355	0.269689
gKO CHI	gKO	72 hr	72 hr	-1.14693	-1.43982	0.485949	0.0782229	2.59299	-0.268038	0.225444	0.288488	0.280366	-0.210387	0.39078	1.62872	-1.41043	-1.26768	0.112404	0.918928	0.98082	-0.476977	-1.48161	-0.593123	0.938048	-1.78385	0.800277	-0.785429	0.0483375	0.644854	-1.04752	-0.187227	1.05795	0.169927	0.524434	-0.897405	-0.46964	1.14697	0.700215	-0.841241	-0.701647	-0.714088	0.0314718	0.190223	-1.71374	-1.13383	1.63719	-0.400657	-0.705717	-0.0488582
gKO Sham	gKO	Sham	72 hr	-0.00857585	0.38624	-0.426073	0.0782229	-1.28486	0.533299	0.0942653	-0.110154	0.464834	-0.443022	-0.469348	0.200252	-0.186373	-0.980749	0.23648	0.11924	1.23314	-0.162392	0.511819	-0.135258	0.811103	0.247967	0.188901	-0.60611	-0.587029	0.361666	0.550575	-0.3759	0.45886	0.527365	-0.35865	-0.608601	0.593668	0.133644	0.161967	-0.594823	-0.306298	1.04448	0.534349	-0.770667	0.28732	0.343477	0.075774	-0.321894	0.370596	-0.00903978
WT Sham	WT	Sham	72 hr	-0.315056	0.0399186	-0.49363	0.0136116	0.616048	0.853833	0.077868	-0.429068	-0.549742	-0.489549	-0.223597	0.620389	0.258738	-0.622081	-1.6743	0.191939	-1.37417	-0.712915	1.47689	0.886132	-0.0775115	-0.429306	0.0777422	-0.247471	0.31586	-0.0159164	0.550575	-0.250118	-1.2785	0.110354	0.833513	0.175297	-0.551433	1.5203	-0.578124	0.596198	-1.6053	-0.265091	-0.255887	-0.230166	1.59836	-0.690635	-0.201812	0.597014	-0.0138012	0.588237
gKO CHI	gKO	24 hr	24 hr	-0.00857585	-1.43982	-0.290959	-2.24778	0.463975	-0.615284	1.1273	-1.22635	0.741537	-1.32704	-0.776536	-1.56432	0.592571	-0.478614	0.137219	-1.04394	1.48546	0.977979	-1.38669	0.216945	0.239851	1.92333	-0.144576	0.559464	-0.587029	-0.393499	0.260013	0.253008	0.0994052	-0.902388	-0.844346	-0.0722493	0.757253	-1.03968	0.969339	1.70508	-0.645169	1.64314	0.31883	0.0701116	-1.71374	0.885154	0.73504	0.0194148	-0.321319	-0.725771
gKO Sham	gKO	Sham	24 hr	-0.446405	1.26778	0.350834	-0.438667	-0.106297	-0.134482	-0.807586	-0.030426	-1.47208	-0.256914	-1.63666	-0.471967	-0.891131	0.812588	0.211665	-0.026158	-0.617209	-0.634269	0.385252	-0.628343	0.239851	0.604427	0.300061	-1.05441	-0.252626	0.0784793	-1.04752	-0.501681	0.219223	-0.127938	0.347817	-0.278538	-0.306055	0.133644	-0.309	0.637268	0.314964	-1.27533	0.246991	0.490501	-0.74771	0.39272	0.0410758	-0.82073	-1.01323	-1.84069
WT Sham	WT	Sham	72 hr	-0.577753	0.575142	-0.189623	0.272057	0.692084	-0.0810594	0.405814	-0.82771	-0.457507	-0.62913	-1.32948	-1.22821	-0.408928	0.956055	-0.383904	-0.753148	-0.617209	0.034224	0.559281	0.569149	-0.902653	-1.32046	-0.422474	-0.785429	2.15508	-0.959873	0.0420908	-0.501681	-0.559595	-0.485377	-0.756037	-0.443569	0.0211171	-0.773016	-0.443562	-1.7037	-0.0803849	-0.676671	-0.0403678	-0.0499995	0.149316	-0.838365	0.179869	0.57076	0.216837	-0.924864
gKO CHI	gKO	9 hr	9 hr	0.343511	0.24981	0.159422	0.177832	-0.606869	-0.0198462	0.555439	-0.0171379	-0.434449	0.774437	-1.29364	0.956499	-0.246648	-0.0422356	-1.83147	0.80988	-1.39169	-0.708	0.409642	-0.308425	-0.056354	-1.73632	-0.718899	0.619237	-0.196892	-1.34139	0.114731	-0.535747	1.56967	0.658923	0.916303	-1.32545	0.154031	1.04697	-0.135191	-0.00786849	-0.71812	-2.02678	-0.336706	-0.895782	-1.60736	0.606108	-1.21963	0.0226967	-0.491095	-1.01611
gKO CHI	gKO	9 hr	9 hr	0.0370313	-1.63921	-0.414814	1.53467	-1.89949	-1.83621	-1.46143	0.780146	3.16268	1.70498	-0.310634	0.368307	0.532295	-0.616103	-0.714775	0.591783	-1.13937	-0.432738	1.59621	-1.43548	0.261008	-0.0609646	-0.0519436	1.51583	-0.196892	-4.26766	0.841138	0.281833	-0.287508	0.301484	-1.2031	-0.252752	1.13555	-0.339686	0.739462	-1.77386	0.69384	-0.56754	0.166171	-0.355282	-1.88337	-1.41287	0.168303	0.206478	1.66153	-1.65321
gKO Sham	gKO	Sham	9 hr	-0.75106	-1.63921	1.6119	-2.21279	5.09585	0.140421	-0.510385	3.7301	-0.711151	-0.295686	0.11943	1.46066	-0.877221	1.39243	2.01491	1.82767	-2.31687	-2.51686	0.156508	0.21988	1.08615	-2.4136	3.39399	-3.41544	-0.196892	-0.0198496	-0.829597	-2.73692	2.34849	1.61209	4.36033	2.80032	0.562995	1.4203	1.07587	-1.77386	-0.774598	0.77945	4.90758	4.50922	0.911213	0.162917	-2.01769	-1.07999	0.431459	-1.13557
gKO CHI	gKO	9 hr	9 hr	-0.181883	0.186843	0.260758	2.24539	-0.188669	-0.286958	-1.10069	-0.41578	0.303425	1.0536	-1.04789	0.200252	-1.13687	-0.32917	-1.78184	1.17337	-1.22348	-0.590031	1.92845	0.677745	-0.246771	-0.666946	-0.49658	0.260599	-0.196892	0.0745461	0.260013	-0.724419	1.21022	-0.0559541	1.84354	-0.582814	-0.663899	0.513641	-1.14441	0.772456	-1.22643	-1.01654	-1.70166	-1.31617	0.255694	0.162917	-0.456265	-0.0823214	-0.183577	0.815533
WT Sham	WT	Sham	9 hr	-0.532146	0.281294	0.564765	1.01778	1.06593	1.90336	-0.346412	0.301776	-1.17232	1.19318	-0.372071	1.04053	-0.13537	0.172965	0.65007	0.955278	-0.298304	0.235755	1.78606	-0.0618825	1.08615	-0.0966105	0.448273	1.51583	-0.196892	0.829712	-1.33808	0.281833	2.4084	0.837642	1.04877	0.159826	0.481202	1.15364	-0.538877	1.26529	-0.0403794	0.330453	0.597209	0.42544	-0.848338	-0.280273	2.31959	-1.05374	-0.260456	0.65626
WT CHI	WT	9 hr	9 hr	1.61321	-0.0335434	-0.313478	1.27622	-1.89949	-1.96977	-0.510385	-0.575237	0.580127	-0.993593	1.28675	-1.39627	0.754851	-0.903037	1.29527	-0.353303	2.14079	0.471694	-1.31483	-0.76629	-0.437189	0.0816193	-1.77491	-0.0083794	-0.196892	-1.53018	-0.175831	0.0302698	0.0719469	-0.592112	-0.540786	-0.29401	0.399409	-0.979681	-1.07712	-0.829262	-0.492206	-1.01654	-0.695904	-1.25612	-1.57286	0.162917	0.896965	-0.0823214	-0.952372	-0.976296
gKO Sham	gKO	Sham	9 hr	1.43808	0.75355	1.37545	1.98695	-0.492815	1.34243	-0.330015	0.700418	2.97822	0.588329	-1.04789	0.536362	-1.21105	-1.18997	-0.838852	-0.353303	0.290444	-0.196799	-0.634535	-0.0971028	0.197536	-0.524362	0.503852	0.350259	-0.196892	1.39609	-0.539034	-0.409965	1.50977	1.31423	-0.187552	-0.00520542	0.154031	-1.24635	1.27771	0.19748	0.806796	-1.72745	-0.480385	0.125163	0.255694	1.88644	-0.386869	0.547787	0.200821	0.536804
gKO Sham	gKO	Sham	9 hr	-0.1381	0.533164	1.10522	-0.0806131	1.25602	1.10203	-0.920318	1.73689	1.0413	1.51887	-0.494947	0.872471	-1.61907	1.3207	-0.665144	-0.280604	-0.802945	-0.786646	0.55203	-0.308425	0.514898	0.687601	0.615012	-0.187698	-0.196892	0.829712	-0.248472	-0.409965	1.86922	1.31423	1.57862	-0.29401	0.154031	-0.499685	-1.21169	0.484968	0.524404	-0.754622	0.166171	0.905885	0.980215	1.44325	-0.248076	-0.476139	0.0470617	-0.498475
WT Sham	WT	Sham	9 hr	0.649991	0.123875	0.970108	-0.0806131	2.43458	0.941758	-0.477591	1.97607	1.68694	-0.38874	0.979558	0.872471	1.16287	0.603366	0.600439	0.300987	0.0381232	-0.393415	0.298896	-1.08327	1.46698	0.366787	0.83733	-0.725656	-0.196892	0.924107	-1.1928	-0.284184	1.38995	1.67166	1.22538	0.81995	1.6263	1.68697	1.27771	0.115341	0.242013	-1.09137	2.17768	1.44639	0.0486883	0.359891	0.168303	-1.63134	0.585218	1.21372
WT CHI	WT	9 hr	9 hr	0.868906	0.155359	-0.110806	-0.145224	-1.89949	-1.83621	0.342274	-1.85089	1.22577	-1.27276	0.733807	-0.808076	1.75635	-1.0465	-1.45924	-1.22569	1.63615	0.511017	-1.88438	-1.54114	-1.83358	0.723247	-1.55259	0.350259	-0.196892	-0.114245	-0.321112	0.407614	0.251674	-0.353819	-1.33556	1.31504	0.97196	-1.03301	-0.673439	-0.172147	-0.322771	0.218204	-0.336706	-0.11506	-1.64186	-0.920438	0.0642079	-0.42363	0.123941	-0.0206535
WT CHI	WT	9 hr	9 hr	-0.44458	0.0923915	0.125644	1.01778	1.218	-1.27527	-0.72355	0.381504	-0.618917	-0.0630507	0.795245	-0.640022	0.532295	-1.11824	0.476362	-0.0625075	-0.13009	-0.904616	-0.602893	-0.0618825	-1.64317	1.04406	-1.49701	-1.08429	-0.196892	0.64092	0.913779	-0.284184	0.191765	-0.472965	0.121527	0.572404	-1.31824	1.04697	-1.41353	-0.131078	-0.37925	-1.35328	0.238011	0.065107	0.945714	0.359891	1.52153	0.442769	-2.02868	-0.578111
WT CHI	WT	24 hr	24 hr	3.71479	2.04438	-1.25928	1.79311	-1.89949	0.647934	2.83466	-1.69143	0.764595	2.12372	-0.187758	-0.808076	1.64507	1.46417	0.923039	1.97306	-0.550624	2.04462	1.07412	1.8048	-0.437189	-1.0947	1.89334	-0.367018	1.0404	0.452129	2.00339	2.04277	-0.946508	-1.60485	1.84354	1.27379	-1.56362	2.70029	2.08508	-1.77386	1.82341	1.49036	-2.1327	0.545552	1.18722	3.51147	-1.56661	1.88677	1.58465	2.28882
WT CHI	WT	3 hr	3 hr	2.22617	0.123875	-1.83351	0.242443	-1.59534	1.15545	2.57231	-2.32926	-0.0655121	2.12372	1.34818	-3.07682	2.42401	1.1055	3.2805	-1.29839	-1.13937	3.46025	-0.745281	3.21361	-1.83358	1.29358	1.55986	0.888216	2.01017	1.20729	0.913779	1.35098	-0.227599	-2.43888	-1.2031	2.63529	-2.21796	0.833638	1.34499	2.49738	1.03271	3.99726	-1.55798	3.24805	1.70474	1.59098	1.45214	2.04429	1.96905	0.89517
WT CHI	WT	72 hr	72 hr	0.912689	0.659098	-1.46195	1.85773	0.723766	1.71638	2.39194	-2.40899	0.0267221	1.61192	0.11943	-1.22821	1.9789	0.818566	0.377101	0.591783	-0.382411	2.75244	1.0583	2.3331	0.387953	-0.27484	1.78218	0.888216	-0.196892	0.0745461	1.93075	1.66543	0.0120378	-2.20058	-0.452477	1.10875	-1.64541	2.11363	0.806743	-0.459635	1.25862	1.90194	-2.06086	-0.355282	0.0486883	1.78795	1.03576	1.78175	0.662098	1.89063
WT CHI	WT	9 hr	9 hr	0.562426	1.28877	0.632322	-0.855949	-0.302724	-2.13003	-0.313618	-0.0171379	-1.72573	0.588329	1.90112	-0.135857	-0.0982779	0.962033	0.501177	0.228288	-0.298304	-0.865293	-1.33065	-0.871951	-0.627606	0.0103273	-0.996797	-1.17395	-0.196892	0.0745461	0.114731	-0.158402	0.790856	-0.1751	-0.0992438	1.10875	0.97196	-1.03301	0.672181	-1.77386	-0.661642	0.330453	0.884567	1.08605	0.842211	0.0644306	-0.629757	-0.239849	-0.183577	-1.05593
gKO Sham	gKO	Sham	9 hr	-0.400797	0.0923915	0.598544	0.371666	-0.074615	1.55612	0.12911	-0.654965	-1.35679	0.40222	-0.556384	-0.892104	0.903221	-0.0422356	0.128947	-1.37109	1.88847	0.393048	-0.333939	-0.132323	0.134063	0.794538	0.503852	0.439918	-0.196892	1.67927	-0.466394	0.156051	-0.706871	0.361057	0.077373	-0.912877	1.29913	0.67364	0.672181	0.484968	0.750318	1.97677	0.166171	0.905885	2.46376	1.83719	0.549983	-0.581157	0.508339	0.65626
gKO Sham	gKO	Sham	9 hr	-0.75106	0.75355	0.193201	-0.145224	-0.682905	1.66296	-0.248028	-0.41578	-0.618917	-0.295686	-0.925011	1.71275	-0.172463	-0.54437	0.0048703	-0.5714	0.626871	0.117786	0.868447	-0.871951	1.34004	0.580663	-0.329842	1.60549	1.0404	-0.0198496	-0.321112	-0.598638	1.44986	0.480203	0.165681	-0.00520542	0.644788	1.2603	0.403057	1.34743	-0.548685	0.405286	-0.0493478	-0.535449	-1.43485	0.0151872	0.792871	-0.922466	0.662098	0.218257
gKO CHI	gKO	9 hr	9 hr	0.212163	-0.505799	-0.0432492	0.630111	-1.89949	0.460956	-1.0351	-1.45225	-2.37137	1.19318	-0.67926	-1.06016	0.495203	-0.185703	0.128947	-1.00759	0.37455	-0.118153	0.773522	0.18466	-1.07191	0.651955	-0.830058	0.798556	-0.196892	-0.68062	-0.0305498	-0.661528	0.191765	-0.711258	0.165681	1.64511	-1.15466	0.993637	-1.21169	2.08669	0.298491	0.218204	-1.4143	2.107	0.11769	-1.26514	0.133604	0.731569	-0.414215	0.0191649
WT Sham	WT	Sham	9 hr	-1.32024	0.375745	1.91591	-0.339058	0.343585	0.888335	-0.313618	0.939603	-1.08009	0.495274	0.0579926	1.04053	0.198462	-0.974771	-0.342545	-0.5714	-0.214197	-0.747323	-1.39394	0.14944	0.641843	1.6144	0.281534	-0.367018	-0.196892	-0.491828	-1.556	-0.78731	0.55122	0.718496	0.916303	-0.0464632	0.808374	0.193643	0.403057	-1.36317	-0.209815	-0.380458	0.956406	1.08605	-0.91734	-0.0832996	-0.074585	-0.94872	-1.02925	0.576623
WT Sham	WT	Sham	9 hr	0.212163	0.218326	1.88213	1.27622	1.218	-0.794472	-0.461193	0.301776	-0.24998	-0.854011	-0.433509	-0.640022	-0.951406	0.675099	-0.68996	-0.862196	1.0474	-0.000183753	-1.23573	-0.660628	0.00711841	0.794538	-1.21912	0.0812801	-0.196892	0.546525	-1.12016	-0.472856	0.55122	0.837642	0.872148	0.0773102	1.13555	0.940304	-0.606158	0.649246	0.919753	0.105955	0.0224918	-1.07595	0.635205	0.0644306	-0.282774	-0.00355786	0.0470617	0.536804
gKO CHI	gKO	9 hr	9 hr	0.255946	0.438712	-0.482371	-0.662115	1.29404	0.300689	0.965372	-0.89415	-0.803386	0.495274	-1.35507	1.04053	-0.0982779	-0.400903	-0.987744	-0.426002	-0.13009	0.0391394	0.55203	0.431202	0.768788	1.40052	0.78175	1.06753	-0.196892	0.546525	0.623216	1.22519	0.970583	0.301484	0.695532	0.283599	0.399409	0.726973	-0.74072	0.115341	-0.435728	-0.604957	0.597209	0.0050514	0.566203	0.655352	1.00106	-0.817448	-0.644854	1.93045
WT CHI	WT	9 hr	9 hr	0.518643	-1.63921	0.0918651	1.08239	0.191512	-0.0198462	1.63766	1.09906	-1.08009	-0.528322	1.10243	1.20858	-0.580481	-0.687837	0.054501	0.882579	-0.802945	-1.14055	-1.17244	1.45259	0.83226	1.11535	0.392693	-2.24987	-0.196892	0.924107	0.187372	0.0931606	1.33004	0.182338	0.563069	1.52133	-0.254934	-1.67301	-1.07712	-0.336426	-0.831077	0.816866	1.38744	1.68661	-0.675833	-1.16665	-0.664455	0.337751	0.35458	-1.09575
WT CHI	WT	9 hr	9 hr	-0.0505344	-1.63921	-0.0432492	1.79311	0.0774575	-1.51567	-0.264426	-0.0171379	-1.08009	0.960545	0.11943	-2.15251	1.57089	-1.90731	1.76676	-1.29839	0.458657	-0.472061	-0.871848	1.69914	-0.691079	-2.4136	-2.27513	-0.725656	-0.196892	-0.397432	0.260013	-0.0326209	-0.10778	-1.24742	-1.95372	-0.912877	-1.56362	-1.56634	-1.34625	1.75813	0.298491	1.64003	-1.12694	1.20616	1.08372	0.212161	1.52153	0.547787	-0.952372	0.735897
WT CHI	WT	9 hr	9 hr	0.348984	1.65871	-0.592151	0.158987	-0.0175878	0.36858	0.415379	0.607401	0.349542	-0.99747	1.91648	0.788444	0.67912	0.0892758	-0.243283	0.640249	-0.813458	-0.411438	-0.0234541	-0.290815	-0.939679	0.910388	-0.260367	-1.41305	-0.3418	0.0784793	0.526362	0.593666	-0.739322	-0.261978	1.35968	-0.0722493	0.402817	0.582529	0.459125	-0.235463	0.399681	1.08502	0.654082	0.490501	1.06934	-0.0422634	-0.947824	0.489808	0.639675	0.959875
WT CHI	WT	9 hr	9 hr	-0.526673	0.462325	-0.997494	0.223598	-0.0175878	-2.35597	0.890901	0.68713	1.64082	-2.57939	1.91648	1.12455	0.642027	0.519677	-0.714775	0.276754	1.62564	-0.293469	-1.96942	-0.185154	0.266298	-0.337221	-0.315947	-1.05441	-0.241479	-0.299104	-0.0547634	-1.04149	1.05795	0.214607	0.123367	0.0927818	1.13895	-0.377463	-0.348247	-0.0301146	-0.786365	-0.598721	1.65984	1.15111	-1.41473	-0.534698	1.20347	0.017227	-0.590397	-1.07086
WT Sham	WT	Sham	9 hr	0.699247	0.0845206	-0.423258	-0.68096	-0.0175878	0.795959	-1.01119	-1.38581	-0.480566	0.537924	1.17923	-0.135857	-0.915859	0.37621	-0.764406	1.51264	-1.3181	-0.293469	-0.118379	-0.255594	-0.17801	0.767804	-0.593845	0.200826	0.159805	-1.24306	-0.272685	-0.349695	-1.03887	-0.0236854	0.299984	-0.567343	-0.578698	-0.217465	0.0554387	0.627	-1.12524	-0.224557	-0.423512	-1.37122	-0.172693	-1.81503	0.197218	-0.481609	-1.28231	-0.712499
WT CHI	WT	9 hr	9 hr	1.18086	-0.356252	-0.0179153	-0.745571	-0.0175878	0.502136	1.66157	0.68713	0.165073	0.212235	0.503416	0.536362	3.23851	0.734877	1.89084	0.712948	0.27993	1.3581	-0.339871	0.660135	0.266298	-0.337221	0.851225	1.18708	-0.3418	0.361666	1.03485	1.09679	-0.140231	0.0358877	0.520755	0.422844	-0.496905	1.48919	1.06465	-0.399742	0.964465	0.411522	0.797761	0.130167	0.517327	0.745631	0.856484	1.0149	1.79287	0.681146
WT CHI	WT	9 hr	9 hr	-0.526673	-0.198833	0.0834205	-0.487126	-0.0175878	-1.04712	0.10383	-0.747982	-0.203863	-2.02107	0.441978	-1.31224	0.271102	-0.412859	1.36971	-0.0140415	-0.645245	-0.175499	-0.0234541	-0.924781	-1.1301	0.268761	-0.371526	-1.23373	1.83182	0.0784793	-0.563248	0.279212	-1.9375	-0.619416	-0.5831	0.381586	-0.251526	0.209199	-1.42474	-1.59076	-0.447494	0.22444	-0.136154	-0.830722	-0.655707	-1.42108	-1.74588	0.227263	-0.12912	-1.30978
WT Sham	WT	Sham	9 hr	-0.658022	-0.419219	0.117199	0.0943758	-0.0175878	-1.4745	-0.207718	-1.14662	-0.5728	1.1893	0.810604	-0.471967	-1.58352	1.30874	0.6997	1.29454	-0.140604	0.257055	1.92251	-0.7839	-0.304954	-0.337221	-0.482685	1.09742	-0.3418	-1.52625	0.30844	0.593666	-1.15869	-1.39387	-0.185712	-0.113507	-1.31483	-0.910793	0.459125	0.70914	0.45616	-1.08513	-1.57295	-0.890778	0.793335	-0.0915069	1.09937	0.621081	0.0246386	0.482054
WT Sham	WT	Sham	9 hr	0.567899	-0.293284	0.0158633	-0.810182	-0.0175878	0.261735	-0.0929372	0.766858	0.441776	1.42194	0.626291	0.0321974	-1.32388	0.59141	-0.938113	0.858346	-0.056497	-0.411438	2.20729	0.413592	0.520187	0.0548848	0.0175309	0.559464	0.226686	-1.62064	0.744284	-0.0981321	0.758405	0.512472	0.873988	0.175297	0.48461	-1.17746	0.593687	0.339513	0.117289	-0.449055	0.366723	-0.5905	0.448325	-0.189994	0.336011	0.463554	0.255277	0.880238
gKO CHI	gKO	9 hr	9 hr	-1.00828	0.493809	0.150978	1.19277	-0.0175878	0.422002	0.267803	-0.34934	0.810713	-0.113455	0.073352	-0.471967	0.0856393	0.878344	0.749331	-0.0867405	0.532251	0.0997625	-0.798677	-0.924781	-0.876207	-0.337221	0.12869	-0.337131	-0.3418	-1.33746	-1.58022	0.656557	-1.33841	-0.261978	-1.11295	-0.154765	-1.56021	-0.0574658	0.862811	0.873419	1.52925	-0.112307	-0.998229	0.850834	0.96584	0.400927	-3.16851	0.332281	0.716554	0.561691
gKO CHI	gKO	9 hr	9 hr	-0.439107	-0.482186	0.0158633	-0.68096	-0.0175878	0.635692	-0.830816	0.368216	-0.019395	-0.159982	-3.05997	-0.135857	-0.359471	0.232743	0.65007	-1.61342	1.62564	0.257055	-0.355692	-0.431696	0.520187	0.0905307	0.239849	0.559464	0.0594842	0.833645	-0.563248	-0.412586	1.3575	0.0358877	-0.450637	-0.938663	0.811782	-0.00413289	0.593687	1.24305	-0.0521457	0.187024	-0.567191	0.0701116	-0.310697	0.696388	0.613597	-1.24299	-0.282879	-1.23014
gKO CHI	gKO	9 hr	9 hr	-0.395325	-1.52115	0.319871	0.417432	-0.0175878	0.849382	0.710531	-0.030426	0.441776	-0.904416	-2.81422	0.452334	0.82749	-1.13019	-0.838852	-2.19501	1.2051	0.807579	-0.988527	2.06895	1.78964	-0.337221	-0.315947	0.918102	-0.3418	3.19354	-0.345326	0.279212	0.938133	1.28692	-1.55449	-0.567343	0.402817	0.262532	-0.415528	0.298443	-0.0521457	0.523771	0.366723	-0.170111	-1.41473	1.3858	-0.982522	-0.822918	0.716554	0.243144
WT Sham	WT	Sham	9 hr	0.480333	0.116004	-0.794823	-1.39168	-0.0175878	0.101467	-1.71627	0.607401	-2.14078	0.212235	-1.89265	0.200252	-1.50934	-1.91926	-1.40961	-1.46802	-0.645245	-0.372115	0.609381	-0.607798	0.964495	-0.337221	0.851225	-0.247471	-0.00739646	0.644854	0.744284	-0.727039	0.398951	0.452899	-0.141558	0.670391	0.729989	0.209199	-1.42474	-0.64616	-1.29467	0.149607	0.0793648	0.610612	0.103315	0.105467	1.44635	-1.05921	-0.590397	-0.155041
WT Sham	WT	Sham	9 hr	-1.00828	0.273423	1.33323	0.740489	-0.0175878	0.635692	-0.535664	0.0493025	-0.203863	1.46847	0.319103	-0.387939	-1.02714	-1.05846	-0.863667	0.131356	-1.3181	-0.843993	-0.0550958	0.695355	-0.876207	-0.337221	0.0731105	-0.247471	-0.3418	0.644854	0.0178773	-0.78993	-0.499686	-0.0832584	-0.494792	-0.856147	0.157439	-1.28412	-0.415528	-1.38541	0.00433265	-0.636137	-0.279833	-1.37122	-0.138192	-0.633185	0.509502	0.411045	-1.51295	-0.0355854
WT CHI	WT	24 hr	24 hr	0.022437	0.68927	-0.789193	-0.182914	-0.0872878	0.207199	0.617613	0.122387	-0.568957	-1.13124	-0.40023	-0.17437	0.734759	0.516688	1.21875	-0.695594	-0.322835	0.119424	0.0200533	0.475228	-0.84976	-0.644667	0.239849	-0.729391	0.552729	0.758915	0.208559	-0.386381	-0.841667	0.214607	-0.342092	0.109973	1.01626	-1.92412	0.321759	0.0913832	-0.216874	0.632902	0.178144	0.675672	0.237006	0.00287637	0.774076	-0.2486	-0.388589	-0.301042
gKO CHI	gKO	9 hr	9 hr	-1.90401	1.09856	2.72378	0.0109195	-0.0872878	-0.166758	-1.84198	1.79668	-0.661191	-1.54998	-0.0316041	0.16174	-0.934406	-0.702781	-0.14609	-2.44037	1.3593	-1.33553	-2.28979	-1.35623	0.292744	0.424712	-1.14964	0.794821	-0.483921	0.286936	-2.4065	-0.952398	1.31506	1.88265	-0.253783	-1.5816	2.57033	-1.60412	-1.49483	1.20026	-2.08066	-0.414757	1.75862	-0.705606	-0.0735027	-1.47443	-0.0239834	-2.06016	-1.0805	-1.69469
gKO CHI	gKO	9 hr	9 hr	-0.984569	-0.633046	2.72378	-0.893639	-0.0872878	-0.781116	-1.39926	2.1156	-0.384489	-0.852073	-0.277355	1.84229	-1.15696	-1.56358	-0.394243	-0.477497	-0.0705148	-1.76809	-0.865915	-1.46189	0.990941	-0.0743318	-1.98333	0.0775443	-0.483921	-0.279438	-2.62443	-1.6442	2.09388	2.0018	-0.474554	-1.12776	2.8975	-1.60412	-0.28377	-0.0728955	-2.7584	-0.527006	2.76437	0.135172	-0.522016	-2.0161	0.808774	-2.53274	-0.00419125	-1.41596
WT CHI	WT	9 hr	9 hr	-1.1597	0.279982	2.28466	0.657032	-0.0872878	-3.1317	-0.185855	1.15886	-1.03013	-2.15483	1.25859	1.17007	-0.526388	-1.13318	-0.667212	-0.622895	-0.911583	-1.80741	-1.87845	-0.687044	0.673579	0.567295	-2.92819	-1.17769	0.987454	-0.373833	-0.953691	-1.51841	0.775879	1.04863	-0.607017	-1.54034	1.34344	-1.76412	-1.02386	-1.34606	-1.85475	-0.339924	1.39942	0.195227	-1.45354	-1.76989	0.253602	-1.00998	-1.0805	-1.2965
WT CHI	WT	24 hr	24 hr	0.898094	1.63378	-0.451407	-0.247526	-0.0872878	0.955114	1.09313	0.122387	0.261151	-0.014585	0.152709	0.749931	0.438018	0.15802	0.945786	1.41268	0.350019	0.119424	0.494679	0.475228	0.419689	0.852463	1.12912	-0.281094	-0.483921	-0.279438	1.22553	0.494089	-1.26103	-0.321551	1.24746	0.563808	0.198335	2.02252	0.0526353	-1.0175	1.02565	-0.265091	-0.0373745	0.43545	2.20356	-0.391071	-0.926137	0.434017	0.533965	0.93333
WT Sham	WT	Sham	24 hr	0.722963	0.563335	-0.721636	0.0755308	-0.0872878	0.367467	1.02755	-0.834354	0.168916	0.590267	0.828524	-0.678534	0.512203	1.37749	0.722448	0.758385	-0.743369	0.630625	1.31736	1.35574	0.229272	0.995047	0.962384	0.256863	0.318647	-0.562625	1.08025	1.31167	-0.482212	-0.917281	1.2033	1.10016	-0.537801	0.475863	-0.28377	0.707429	0.630301	2.01731	-1.04313	-0.285217	0.478513	0.00287637	-0.787344	1.01162	0.0726882	1.49079
WT CHI	WT	24 hr	24 hr	1.42349	0.68927	-0.552743	-0.570582	-0.0872878	-0.540715	0.715996	0.521029	0.445619	0.683321	-0.154479	0.329794	-0.934406	-0.0571801	0.697632	0.540288	-1.0798	0.591302	0.826917	0.193465	0.419689	-0.644667	0.573327	0.436182	0.552729	-0.562625	1.00761	0.55698	-0.542121	-0.202405	-0.297938	0.109973	-0.374215	0.155866	1.33097	-1.38713	0.68678	0.595486	-0.396572	0.375394	0.0990023	-0.341828	0.149508	0.617799	0.610845	-0.34086
WT CHI	WT	24 hr	24 hr	1.24836	0.217015	-0.214957	1.0447	-0.0872878	0.527734	1.24071	-0.914083	-0.107786	-0.107639	0.889961	0.413822	0.734759	-1.20492	-0.766474	0.39489	-0.659262	0.434009	0.241545	1.67272	-0.468925	-0.644667	0.12869	-0.281094	-0.483921	-1.22339	1.00761	0.55698	-0.242576	-0.261978	-0.253783	0.0687148	-0.456008	0.369198	0.321759	0.00924388	-0.160396	0.221322	-1.18681	-0.645551	-0.867026	-1.12972	0.11481	1.06413	-0.542348	0.853693
gKO Sham	gKO	Sham	24 hr	-0.809437	-1.07382	-0.991864	0.140142	-0.0872878	1.67632	0.256872	-0.993811	1.09126	1.14859	-0.707419	-0.594507	0.215463	0.731888	-1.80872	-0.0413036	-0.0705148	0.866564	1.14333	-0.229179	0.737052	-0.644667	1.12912	-0.191434	0.0511241	0.286936	-0.372566	1.123	-0.901576	-0.261978	-0.253783	0.275004	-1.6829	0.95586	0.321759	-1.38713	1.25156	0.894817	-0.971289	-0.165106	0.202505	1.03699	-0.47506	0.906599	0.457086	0.893511
gKO Sham	gKO	Sham	24 hr	0.110003	-2.2702	-0.586521	-0.312137	-0.0872878	0.741424	0.552023	-2.42892	0.0766822	1.42775	0.889961	-0.930616	0.808944	-0.344114	0.275771	0.758385	-0.743369	1.49573	0.811097	1.00353	-0.59587	-0.502083	0.0731105	-0.281094	-0.483921	-0.751416	0.208559	0.871433	-1.32094	-1.69173	0.540992	0.646324	-3.23697	0.635862	1.26369	0.173523	1.19509	-1.01342	-2.19256	-0.405328	0.685519	0.692284	-0.613853	1.01162	0.841483	0.774056
gKO CHI	gKO	24 hr	24 hr	-0.940786	0.342949	-0.485186	0.0109195	1.58551	0.581156	0.0601043	0.441301	0.168916	-1.17776	-1.56755	0.413822	0.252556	0.947089	1.98803	-0.186702	-1.24801	-1.02095	-0.264722	0.580889	0.610107	-0.644667	1.29586	-2.07428	1.32186	0.286936	-0.154644	-0.134818	-1.38085	0.452899	1.55654	0.192488	0.0347492	0.102533	-0.822018	0.994916	0.68678	0.96965	0.824701	-0.645551	-0.66002	-1.03124	0.600585	-0.957472	-1.23426	0.853693
gKO CHI	gKO	24 hr	24 hr	-0.721872	-0.507111	0.257943	-0.118303	-0.0872878	-0.914672	0.289666	0.281844	0.445619	0.311105	-0.830294	-0.846589	-0.823128	0.229754	0.821709	-1.05909	0.434126	0.355363	-0.818453	0.369567	-0.34198	-0.644667	0.628907	-0.460413	-0.483921	-0.468229	0.0632777	-0.134818	0.416424	-0.440697	0.231913	-0.715183	-0.210629	-1.81745	0.792726	-1.38713	0.234953	0.0716565	-0.324733	-0.0449949	-0.694521	1.03699	0.0801113	0.0927087	0.226447	-1.53541
gKO Sham	gKO	Sham	9 hr	-1.02835	-1.32569	1.33886	-1.60436	-0.0872878	0.153777	-2.82582	0.919671	-0.568957	-1.68956	-0.338793	1.67423	-2.23264	-1.85052	-0.592766	-0.98639	0.770553	-1.33553	0.906022	-1.56755	1.75261	2.31395	-1.2608	0.705161	-0.3836	-0.657021	-1.17161	-1.70709	1.07542	1.46564	-0.386246	-1.16902	1.99778	0.262532	-1.96579	1.61096	-1.85475	-0.0405927	0.752861	-1.54638	-0.591018	-1.52367	0.322999	-2.97907	0.149568	-0.539952
gKO CHI	gKO	24 hr	24 hr	-0.634306	-0.0348552	-1.59988	-0.247526	-0.0872878	-0.059913	1.43748	-0.355984	2.19807	0.171523	-0.40023	-2.77922	-0.0441846	1.23402	-0.270167	-1.64068	0.518233	0.905887	-1.84681	0.72177	-1.92879	-0.644667	0.406588	-0.191434	-0.483921	-0.0906463	-0.517847	0.305417	-0.901576	-1.87045	-2.32903	-0.880214	-1.84649	-0.430796	1.26369	-0.0318258	1.59043	0.707735	-1.11497	0.795783	1.09953	0.987745	-2.86924	1.37918	0.0726882	0.17678
WT CHI	WT	24 hr	24 hr	1.72997	0.846689	-0.755414	0.980089	-0.0872878	-0.834539	2.07697	1.15886	1.82913	0.54374	0.0912714	-0.00631514	0.994406	1.30576	-0.443874	1.77617	-0.995689	1.53506	0.589605	0.123024	-0.532397	0.068252	0.906805	1.5121	-0.483921	0.947706	1.58873	1.68901	-1.50067	0.750764	-0.253783	2.1316	0.198335	0.95586	1.06185	-1.30499	2.43761	-0.639255	1.04022	0.0150607	1.51354	1.62791	0.0801113	2.37685	1.45652	0.813874
gKO CHI	gKO	24 hr	24 hr	0.153786	-0.790465	-1.66744	-0.0536918	-0.0872878	0.127066	-0.0710741	-0.435712	-0.107786	0.357632	-0.0316041	-0.930616	0.771851	0.803622	0.697632	-0.550196	0.181806	0.276717	0.5105	0.545669	-0.0880903	-0.0386859	0.351009	-0.281094	-0.483921	0.664519	0.644403	-0.197709	-0.66194	-1.03643	-0.0330125	0.398777	-1.02856	0.209199	-0.216489	-1.38713	0.799737	-0.90117	-0.0373745	-0.52544	-0.177006	0.840015	1.15576	0.0401997	0.841483	-0.0223126
gKO Sham	gKO	Sham	9 hr	-1.77266	-1.13679	1.13619	-2.70275	-0.0872878	-1.87628	-2.18633	0.839943	-1.58353	-3.03885	0.0298337	-0.510479	-0.897313	-0.989715	-0.369428	-0.840992	0.60234	-2.20064	-1.0083	-3.8921	0.546634	-0.109978	-1.76102	-0.908711	-0.483921	-0.373833	-1.38954	-4.28561	1.37497	1.34649	-1.09271	-0.715183	1.7524	-1.97745	-2.23492	-0.113965	-3.15375	-1.27533	1.75862	0.97595	-0.729022	-2.11459	0.808774	-2.2702	-1.4649	-2.3716
gKO Sham	gKO	Sham	9 hr	-1.77266	-1.38866	1.03485	-1.34592	-0.0872878	-0.43387	-3.44892	0.999399	-0.753425	0.0319421	-0.523106	1.08604	-1.52789	-2.20918	-2.18095	-1.56798	1.3593	-1.80741	-0.470394	-2.3424	-0.34198	-0.644667	-2.92819	1.42244	-0.483921	-1.31779	-1.89802	-2.02154	1.73442	1.94223	-1.35764	-3.60323	1.58881	-1.17746	-2.36948	-0.237174	-1.68531	-1.98625	-0.109214	-1.18605	0.582016	-0.735775	0.49649	-1.74511	-2.38746	-1.13723
gKO Sham	gKO	Sham	24 hr	0.3727	-0.381176	-0.0460641	0.0109195	-0.0872878	0.66129	-0.661377	0.839943	0.537853	0.636794	-0.523106	1.42215	-0.56348	-1.34838	0.0524331	0.39489	-0.154622	-0.195161	-0.296364	0.68655	0.990941	0.068252	0.351009	-0.460413	-0.483921	0.947706	-0.299926	0.305417	0.236697	1.22735	1.07084	0.770097	0.116542	0.0492	0.590883	1.07706	0.0655176	-0.302507	0.609182	-0.52544	0.892525	-0.194097	-1.6548	-0.5374	0.533965	0.256416
WT Sham	WT	Sham	24 hr	1.16079	0.815205	-1.26209	0.0109195	-0.0872878	0.768135	0.240475	-0.355984	0.722321	1.05554	0.0912714	0.245767	-0.452203	0.947089	-0.220536	0.758385	1.27519	0.905887	0.953484	0.933092	-0.722815	-0.644667	0.851225	1.24312	0.352087	2.08045	1.80665	1.31167	-0.841667	-0.678989	-0.827788	0.976386	-0.128837	0.369198	0.38904	0.707429	0.460866	0.782568	0.0344651	0.195227	-1.45354	0.741528	0.253602	0.906599	0.687724	0.375872
gKO CHI	gKO	24 hr	24 hr	-0.0651287	-0.475627	-0.214957	1.49698	-0.0872878	0.260622	0.683202	-0.914083	0.168916	0.0784692	-0.891732	-0.510479	0.771851	0.516688	-0.692028	-0.0413036	1.61162	0.512655	-0.0115884	-0.0882977	0.292744	0.210836	0.962384	-0.101775	0.65305	0.853311	-0.372566	0.305417	0.296606	-0.0832584	0.187758	-0.838957	-0.374215	1.32919	0.658164	1.2824	-0.0474392	0.55807	-0.540252	-0.225162	-1.45354	0.249093	1.57214	0.223981	-0.311709	0.535145
WT Sham	WT	Sham	24 hr	0.3727	0.122563	-0.991864	-0.699805	-0.0872878	-0.300314	0.715996	-0.993811	-0.661191	0.171523	0.644211	-0.594507	0.623481	1.01882	-1.53575	1.55807	-0.154622	0.709271	0.716171	0.299126	-0.722815	0.103898	-0.149208	0.436182	0.218326	-0.185042	1.29817	1.50034	-1.26103	-1.63216	-0.253783	0.275004	-1.76469	0.635862	1.26369	0.54315	0.68678	-0.00317631	-1.40233	-1.06594	-0.177006	1.43094	0.704679	1.56296	0.380206	0.694419
WT Sham	WT	Sham	24 hr	-0.24026	0.878173	-1.53232	-0.505971	-0.0872878	0.501023	0.224077	-2.50865	-1.768	0.0784692	0.767086	-0.258397	0.586389	1.01882	0.102064	1.12188	-0.0705148	0.630625	0.731992	0.299126	-0.34198	1.03069	0.962384	-0.0121152	1.08777	-0.185042	0.789684	1.24878	-1.20112	-2.22789	0.187758	0.728839	-1.6829	0.95586	0.38904	-0.894289	-0.0474392	-1.05084	-1.04313	-0.405328	-0.142505	0.101363	-0.960835	1.03787	-0.23483	-0.659407
WT Sham	WT	Sham	24 hr	1.24836	1.47636	-0.214957	1.10931	-0.0872878	0.901691	0.699599	-0.355984	0.537853	0.962484	1.07427	-0.258397	0.697666	1.01882	1.73988	1.77617	-0.575156	1.33844	0.621246	0.756991	-0.976705	-0.644667	0.851225	0.525842	0.0511241	-0.185042	1.22553	1.56323	-0.66194	-0.917281	0.0994501	0.770097	-0.537801	0.262532	0.792726	1.77524	1.53396	0.258738	-0.82761	0.735728	0.582016	1.18472	-1.03023	1.61547	1.37964	1.25188
WT Sham	WT	Sham	72 hr	0.203041	-0.259177	-0.10893	2.05964	2.94255	0.29364	0.535171	0.755785	0.467396	1.35344	-0.30722	1.36497	0.929495	1.07163	-2.55249	1.49244	0.256567	-0.537054	0.586528	0.930157	1.10907	-1.27887	0.80954	-0.37947	-1.05334	0.81529	2.02155	1.44793	0.289117	-0.157725	0.273001	0.143208	-0.0606758	-0.518203	-0.107157	0.105644	1.04291	-2.03405	1.20485	-0.331927	1.1786	-0.228294	-0.423495	1.30005	1.00699	0.967618
gKO CHI	gKO	72 hr	72 hr	-0.453702	0.339014	0.836871	-0.847872	0.775513	0.614174	-1.03897	-0.51987	-2.11516	-0.461116	-1.4131	1.02886	-0.88804	-1.51078	-0.492815	0.98355	-0.920928	-2.22795	0.855483	-0.654758	1.68032	-0.209489	-0.246472	-1.45538	0.0167549	-0.223063	-0.811437	-1.25637	-0.309974	0.91459	1.59763	-1.01201	-1.04219	1.24178	-1.85646	1.17346	-0.877358	-0.612232	0.270937	-0.632205	0.592079	-1.45938	-0.562288	-0.879073	-1.53004	0.64907
WT CHI	WT	72 hr	72 hr	-0.27857	1.59836	0.161299	0.76741	0.281277	0.50733	0.207225	-0.599598	0.190694	-0.786805	0.368594	-0.315583	0.595662	0.569492	-0.1454	1.34704	0.592994	-0.143822	0.697274	-0.0560124	0.982126	-0.708533	0.198165	0.158487	0.719002	-1.82779	0.859298	-0.627462	-0.250064	-0.396017	0.802851	-0.351885	-0.142469	1.02845	0.498372	0.927037	0.0262965	-0.0884025	-1.09402	-1.71321	-0.511953	-0.671485	-1.29095	0.0923441	-1.37628	1.16671
gKO CHI	gKO	72 hr	72 hr	-0.979096	-2.55749	-2.00053	0.185908	-0.174941	-0.774809	0.502376	0.835513	-1.00835	-0.786805	-0.245783	-0.651692	0.0392736	0.497758	0.450168	-1.41552	-0.07986	0.446025	-1.07466	-0.0207921	-1.17594	0.432138	-0.691109	-0.0208321	-1.22054	0.437707	-1.02936	0.190117	1.24766	0.140141	-0.610083	-0.393143	0.348289	-0.731535	-0.645405	0.105644	0.139253	-0.94898	-0.591138	0.0284064	-1.13297	0.26414	-0.388797	-0.327728	-0.761241	-2.01876
gKO CHI	gKO	72 hr	72 hr	-2.02988	0.874237	-0.987173	-1.68782	1.72597	0.240217	-0.661832	1.31388	-1.00835	0.702061	-0.0614696	-0.315583	-2.52011	-0.219577	0.59906	-2.2879	-0.752714	-0.851639	-1.24869	-0.0207921	-1.81066	-1.27887	0.920699	-1.81402	-1.55494	-2.29977	-0.520874	-1.13059	-0.669428	0.259287	-1.05163	-1.34207	-0.878605	-1.85153	-0.578124	0.639549	-0.199617	-0.574816	-0.734817	-0.211816	-0.649957	-0.425268	0.478659	-0.301474	-0.223084	0.0517939
gKO Sham	gKO	Sham	72 hr	-0.103439	-0.762916	-1.39252	-1.88165	0.357313	0.988132	-0.0059404	1.0747	2.03538	-0.275007	0.798658	-0.651692	0.298921	-0.219577	-0.914677	-0.325031	0.0883536	0.603317	0.839662	-0.126453	-2.1915	1.28764	-1.35806	1.05508	-1.1871	0.720895	-0.448234	1.25926	0.169299	0.378433	-1.40486	-0.26937	0.266496	-0.784868	0.700215	0.885968	1.77713	-0.350317	-0.30378	0.0884619	-0.856963	0.362627	-1.42974	0.354889	0.161313	0.171249
gKO CHI	gKO	3 hr	3 hr	0.33439	-0.762916	0.0261845	-0.912483	0.205241	-0.0803174	-0.317489	0.0382291	-1.10058	-0.321535	-0.921597	-0.483637	0.855309	-0.363044	-1.1132	-1.85171	-1.00503	-1.1269	-1.23287	-0.372996	-0.287323	0.253908	-0.57995	-1.81402	-1.12022	0.15452	-1.53784	-1.31926	-0.309974	0.199714	0.00807545	0.390755	-0.960398	0.228458	-0.779967	1.87164	-0.764401	0.0238466	-0.447459	-0.391983	1.07509	-1.50862	0.339866	-0.275219	-0.991879	0.250886
WT CHI	WT	3 hr	3 hr	0.378173	0.370498	0.0261845	-0.201759	-0.40305	-0.641253	0.912308	-0.679327	0.375162	-0.135426	1.10585	-0.735719	1.15205	0.282558	1.93909	-0.470429	1.60228	1.27181	-0.710783	-1.11262	-0.73163	1.67975	0.0314258	0.696444	1.75565	-0.223063	-0.157671	-0.0614458	-0.609519	-1.28961	-0.830854	0.349497	0.266496	-0.944866	0.767496	-0.181844	0.308688	0.809591	-0.30378	-0.512094	-0.477452	-0.671485	1.5543	0.617434	1.39139	0.211068
gKO CHI	gKO	3 hr	3 hr	0.421956	-0.101758	-0.142708	0.76741	-0.0608863	-2.1905	0.338403	-0.599598	1.57421	-0.786805	-3.18991e-05	-0.147528	-0.999317	1.86069	-0.1454	1.71054	-0.500394	0.681963	-0.948096	0.437072	-0.541213	0.68166	-0.357631	0.965423	2.52478	0.343312	1.14986	0.44168	-0.789246	-0.634309	-0.212695	0.390755	-0.551433	-0.304871	1.37302	-0.263984	1.04291	-0.163235	0.414616	0.92924	-0.166943	0.362627	1.51961	0.564925	2.00642	-0.704756
gKO Sham	gKO	Sham	3 hr	-0.366136	-1.04627	0.262635	0.702799	-0.288995	-0.213874	-0.612641	0.357143	-0.731648	-0.0888991	-0.921597	0.860801	-1.51861	-1.08038	0.996106	-0.833924	-1.17325	-1.24487	-0.631678	-0.513877	0.728236	0.218262	0.364903	-0.558789	-1.55494	0.343312	-0.593515	-0.816135	0.169299	1.74861	0.714542	-0.104339	-0.0606758	1.13512	-1.25093	1.05025	-0.538487	0.285761	-0.375619	-1.35287	0.62658	-0.917702	0.339866	-0.353983	-1.37628	-0.426027
WT CHI	WT	3 hr	3 hr	-0.58505	-2.80936	-0.784501	-0.395593	-0.441068	-0.694676	0.108841	-0.99824	0.559631	-1.15902	0.430032	-0.987802	0.632754	0.856426	-0.393554	0.765453	-0.248074	0.406701	-1.15377	0.965378	-2.6358	-1.27887	0.142585	0.248146	4.26368	-1.639	1.36778	-0.187227	-1.44825	-1.88534	-0.301004	0.720817	-1.12398	-1.21153	0.094686	-0.71575	0.195732	-0.986396	-0.23194	1.46974	0.488576	0.855061	-0.354098	0.853725	2.16018	-0.266753
WT Sham	WT	Sham	3 hr	0.33439	1.28353	0.60042	0.0566858	1.30777	0.320351	0.108841	0.117957	0.467396	-0.275007	0.798658	0.272609	0.484384	0.712959	-0.219847	0.111162	-0.836821	0.603317	0.934587	-0.196894	-0.160378	-1.27887	0.80954	-0.289811	-1.55494	-0.411854	-0.738796	0.630352	0.408936	0.497579	-0.124387	-0.475659	0.0211171	-0.518203	-0.039876	-0.0175655	0.139253	-1.62247	0.0554183	-0.15176	-1.68499	-0.376024	-2.47069	0.538671	0.161313	-0.585301
WT CHI	WT	72 hr	72 hr	-1.54827	-0.825884	0.667978	-0.654038	0.661458	0.907998	-0.497859	-0.679327	-0.916116	-0.972914	-1.9046	0.356636	0.373106	-0.29131	0.326091	0.838152	-2.18253	-0.812316	-0.362724	-0.619538	1.61685	-1.06499	0.364903	-1.09675	0.0836356	-0.695041	0.496095	-0.250118	0.828299	-0.515163	1.50932	-0.846979	0.430082	-0.678202	-0.98181	-0.263984	-0.594966	0.435427	0.342777	-0.992539	-1.68499	-0.376024	0.339866	-0.879073	-0.299964	-0.983485
WT CHI	WT	72 hr	72 hr	-0.234787	-0.0387907	1.24221	-0.266371	-1.01134	0.427196	-0.629038	-0.121228	-0.916116	-0.507643	-0.368658	0.188582	-0.813855	-1.65425	-0.964307	0.547356	-1.8461	-1.1269	0.744737	-0.408216	1.93421	0.360846	-1.08017	-1.27607	0.451479	-1.35581	0.132892	-1.00481	-0.968974	0.616725	0.317155	-1.67213	-0.142469	0.655121	-0.98181	-0.428262	-1.10327	0.0986794	-0.30378	-1.83332	-0.304947	-1.41014	0.339866	-0.721546	-1.06876	-1.77985
gKO Sham	gKO	Sham	72 hr	-0.760182	-0.762916	-0.683166	1.02586	0.965604	1.3888	-0.0879269	-0.0414993	-0.0860086	0.0972093	-1.53597	0.608719	-0.146189	-0.649978	0.54943	0.474657	-0.163967	-1.08758	0.539066	0.754056	2.25157	-0.173843	0.642801	-0.827768	-1.55494	-0.223063	-0.666155	-0.879025	-0.909065	1.15288	1.73009	-1.01201	0.184703	1.50845	-1.65462	0.844898	-1.04679	0.435427	-0.30378	-0.752316	0.62658	-0.819215	-1.18686	-0.564019	-1.53004	1.00744
WT Sham	WT	Sham	72 hr	-0.27857	0.464949	0.60042	0.961244	-1.01134	0.907998	0.436787	-0.51987	-0.731648	0.190263	0.614345	1.11288	0.00218106	-0.00437626	0.375722	0.401958	-1.00503	-0.419084	1.63071	1.28236	0.410874	-0.958055	-1.35806	-1.00709	1.22061	1.00408	-0.375593	-0.124337	-2.58652	-0.0385787	0.317155	-0.805721	-0.387847	0.228458	0.094686	0.59848	-0.425531	2.00692	-0.878496	-0.572149	0.730083	-0.622242	-0.354098	0.328635	-2.52947	-0.306572
gKO CHI	gKO	72 hr	72 hr	-1.28558	1.06314	1.20843	0.508965	-1.01134	1.04155	0.731938	0.277414	1.38974	0.515953	0.552907	0.440664	-0.665485	-0.434777	0.251645	-0.325031	0.256567	-0.419084	0.902946	0.15531	1.17254	1.46587	-0.357631	-0.110492	1.01997	-0.411854	-1.75577	-0.753244	0.948117	1.92733	0.00807545	-1.87842	0.511875	-0.358204	0.632934	1.83057	-0.256095	0.959256	-0.23194	-2.25371	0.97159	-1.75484	-0.423495	-0.905328	-0.684361	0.569433
WT Sham	WT	Sham	3 hr	-2.5115	-0.574014	1.61378	0.185908	-0.250977	-0.0536062	0.617157	0.436871	-0.454945	-1.76387	-1.47454	1.36497	-0.072004	-2.29985	0.896845	-0.833924	-1.67789	0.170763	-0.853171	0.19053	0.601291	-0.316427	0.0314258	-0.648449	-0.48485	1.00408	-1.17464	-1.0677	-0.369883	0.676298	0.493771	-0.186854	0.348289	0.0151262	-0.376281	-0.962168	-1.66806	-0.462566	0.486456	0.689018	0.488576	-0.0805639	-0.423495	-1.69296	-0.991879	-2.05858
WT Sham	WT	Sham	3 hr	0.816001	1.15759	0.904428	-0.460204	-0.0608863	0.160084	0.0268542	0.436871	-0.362711	-0.55417	0.430032	0.0205269	0.150551	0.784692	0.648691	0.692754	-1.42557	1.07519	0.412499	0.15531	0.156984	-0.173843	0.0870054	0.158487	-1.55494	0.15452	0.496095	0.819024	-0.489701	-0.813028	0.626234	0.968364	0.0211171	-1.05153	0.767496	-0.305053	1.3253	1.18375	0.342777	1.28957	0.523077	0.855061	-0.145909	0.59118	1.31451	1.44544
gKO Sham	gKO	Sham	3 hr	-0.541267	1.03166	0.769313	-0.201759	-1.01134	0.427196	-0.743819	0.197686	-0.362711	-0.600697	-0.921597	-0.39961	-2.48302	-1.15211	-1.06357	-1.27012	-0.668608	-0.969608	0.744737	-0.267335	0.156984	0.610368	0.920699	-1.54504	-1.55494	1.85364	0.060251	-0.753244	0.289117	0.438006	-0.919162	-1.17704	-0.387847	-0.304871	-2.19287	-0.838959	-1.61158	1.07151	-0.0882609	0.689018	0.833586	-1.16392	-0.180607	-0.143947	-1.22252	1.00744
WT CHI	WT	3 hr	3 hr	0.0279099	1.59836	0.634199	-0.137148	0.471368	-1.30903	0.371198	-0.280685	0.744099	0.190263	0.921534	-1.40794	-0.109097	0.569492	1.31871	-0.0342357	0.0883536	0.681963	-0.995558	-0.443436	-0.922048	-0.993701	-0.635529	1.14474	1.32093	-0.883832	0.132892	-0.187227	-0.54961	-1.40876	-0.698392	1.25717	-0.306055	0.655121	0.700215	1.29666	0.139253	0.847007	0.773814	0.689018	1.2821	0.510357	1.5543	0.643689	0.69947	0.887981
gKO CHI	gKO	3 hr	3 hr	0.859784	-0.416595	0.870649	-0.977095	1.42182	-0.427563	-0.219105	0.117957	0.836333	-0.368062	1.10585	-0.651692	-1.29606	0.999892	0.92166	-0.688526	1.26585	0.210086	-1.1063	0.260971	0.0935115	2.67783	-0.0241538	0.0688274	2.72542	-1.5446	0.205532	-0.816135	1.06794	-0.634309	-2.02302	0.720817	-0.224262	-0.678202	1.03662	-1.3318	0.534602	1.10892	0.486456	0.0884619	0.868087	-0.523755	1.27672	0.0135805	1.39139	-1.10294
gKO Sham	gKO	Sham	3 hr	1.51653	0.590884	-2.43965	-0.977095	-0.136923	1.52236	-0.284695	0.117957	0.559631	0.655534	0.860096	-1.23988	0.558569	0.139091	-1.53506	0.401958	1.77049	1.46843	-0.584216	-0.196894	0.347401	2.21444	0.753961	1.14474	-0.551731	0.532103	1.07722	1.44793	1.24766	-0.515163	0.58208	1.58723	0.757253	-0.571536	1.50759	-1.12645	1.09939	0.285761	0.270937	0.328684	0.143566	1.19977	-1.22155	0.118599	0.545711	0.609252
gKO CHI	gKO	3 hr	3 hr	1.73544	-1.80188	0.0937417	-1.23554	-1.01134	-0.587831	-0.235503	-0.759055	1.38974	0.609007	1.10585	-0.147528	-0.183282	1.86069	0.772768	0.620055	1.51817	0.917902	-0.520932	-0.725199	-0.223851	-0.708533	-0.913427	1.95168	1.08685	0.626499	0.278173	0.567462	-0.0104281	0.676298	-0.477621	0.225724	0.920839	-0.624869	1.37302	-0.428262	0.59108	1.33342	0.127258	1.28957	-0.925965	0.953548	0.0622803	0.0660895	1.6989	-1.74004
WT CHI	WT	3 hr	3 hr	0.246824	-1.39259	-0.615609	0.508965	-1.01134	-1.49601	0.469581	-0.679327	1.11304	-0.693751	1.3516	-0.987802	0.298921	0.712959	0.0531224	-0.0342357	0.929422	0.681963	-0.251978	-0.936521	-1.23941	-0.637241	-0.691109	1.32406	0.986525	0.248916	-0.157671	0.190117	-0.250064	-0.0981517	-1.18409	0.885848	-0.960398	-0.944866	0.027405	-0.346123	0.25221	0.472843	0.414616	1.16946	0.62658	0.510357	0.201073	0.486162	1.39139	0.370341
WT Sham	WT	Sham	3 hr	-0.89153	0.181595	-0.34538	-0.589427	-0.859267	-0.13374	-0.202708	-1.1577	-0.54718	-0.042372	0.675783	-0.147528	-0.368744	-0.578244	0.251645	-0.615827	-1.42557	0.446025	0.713095	-0.232114	-0.477741	0.717306	-1.19133	0.248146	-1.55494	-0.600645	-0.157671	0.190117	-0.489701	-0.396017	-0.521775	0.762075	0.348289	-0.144873	0.767496	-1.12645	-0.256095	-1.39798	-0.375619	-0.692261	-1.68499	-0.326781	-0.111211	-0.012674	0.0844337	-0.386209
WT Sham	WT	Sham	3 hr	2.17327	-0.385112	-1.39252	0.379742	-1.01134	-0.507697	0.17443	-0.360413	0.375162	1.49302	0.982971	-1.57599	-0.628392	0.928159	-0.616892	0.910851	1.26585	1.70436	0.665633	0.120089	1.10907	-1.27887	-0.802268	2.48963	-1.55494	1.19287	1.07722	1.69949	-0.0104281	-2.00449	-0.124387	1.66975	-0.387847	0.335124	1.84399	-0.346123	0.929951	-0.275484	-0.0164213	0.869185	1.1786	0.805818	-0.215306	1.40507	1.62202	0.0517939
WT CHI	WT	3 hr	3 hr	0.509521	0.433465	0.195077	-0.201759	-1.01134	-1.81655	-0.596243	0.436871	-0.178243	0.143736	0.921534	-0.231555	-0.665485	0.282558	-0.1454	0.401958	-0.163967	-0.222469	-1.0272	-0.619538	-0.223851	-1.10064	0.0870054	1.32406	1.18717	0.81529	-0.738796	0.315899	-0.369883	-0.217298	-1.13993	-0.104339	-0.551433	0.121792	-0.174438	0.55741	0.139253	-0.687065	0.199097	0.809129	0.523077	0.461114	0.0969785	0.853725	0.468831	-1.30203
gKO CHI	gKO	3 hr	3 hr	-0.409919	-1.01479	-0.885837	-0.71865	-0.288995	-1.28232	-1.23574	0.277414	-0.731648	-1.25208	-1.4131	1.53302	0.855309	-0.936912	0.127568	-0.179634	1.43406	-1.28419	-0.884812	-1.60571	0.474346	-0.601595	-0.357631	-1.09675	0.852764	0.248916	-1.31992	-1.13059	0.169299	0.438006	-0.345158	-0.929495	1.00263	0.708454	-1.7219	-0.0175655	-1.21623	-0.0135698	0.989333	-0.271872	-1.68499	-0.966945	1.6931	-2.7694	-0.915	-0.704756
gKO Sham	gKO	Sham	3 hr	0.816001	0.0871442	-0.446716	-0.0725367	0.129204	0.907998	0.17443	-0.838783	-0.178243	-0.507643	-1.10591	1.44899	1.44879	-1.36731	-1.70877	-0.0342357	0.761208	-0.537054	0.0327979	0.296191	1.61685	-0.672887	0.420483	-0.110492	0.618681	0.532103	-1.53784	-0.627462	-0.968974	1.15288	0.802851	-1.91968	0.348289	-0.518203	-0.914529	0.0235042	-1.83749	-0.911563	0.199097	-0.752316	-0.0979409	-1.26241	-0.354098	-0.432746	-1.45316	1.20653
gKO Sham	gKO	Sham	72 hr	-0.89153	0.81127	0.904428	-2.39854	0.965604	0.0532387	-0.530654	0.277414	-0.0860086	0.981224	-0.368658	0.272609	-0.554207	0.856426	-0.0213237	-0.106935	-0.07986	-0.694346	-0.805708	0.648395	-0.350796	0.574722	0.698381	-1.45538	-1.55494	0.720895	-0.230312	0.253008	1.12784	0.676298	0.537926	-0.0218231	0.757253	-0.624869	-0.107157	-0.592541	0.534602	-0.462566	-0.0164213	-0.452038	1.2131	-0.228294	-0.90927	-0.695291	-1.45316	0.569433
WT Sham	WT	Sham	72 hr	0.203041	0.244563	-1.08851	-0.783261	-0.631158	0.133372	0.141635	-0.121228	-0.362711	0.143736	-0.491534	-0.231555	0.558569	0.641225	-0.542446	0.765453	1.01353	0.446025	1.20354	0.22575	-1.30288	-0.922409	0.476063	0.696444	-1.55494	0.437707	1.5857	1.76239	-1.02888	-1.11089	-0.521775	-0.599432	-0.142469	-0.198205	-0.241719	-0.880029	0.308688	-0.312901	-0.447459	-0.872427	-1.68499	0.904305	0.617452	1.09002	0.930108	0.0119755
WT Sham	WT	Sham	72 hr	0.64087	1.75578	1.07332	1.41352	0.243259	0.827864	0.289211	0.277414	0.559631	1.26039	-0.798722	1.61705	0.892402	-1.00865	-0.443185	1.78324	1.01353	-0.183146	0.697274	1.28236	1.87074	-0.316427	1.4765	-0.110492	-1.55494	0.909686	1.44042	0.315899	-0.489701	0.497579	0.273001	-0.393143	-0.0606758	2.36177	1.1039	-0.71575	0.0827748	-0.42515	0.270937	-0.452038	-0.546454	0.658087	0.443961	0.59118	0.00755423	0.808344
gKO CHI	gKO	72 hr	72 hr	-0.366136	-0.196209	0.60042	0.0566858	-0.250977	0.560752	-0.0059404	1.47334	0.744099	-0.22848	0.921534	0.440664	0.261829	-0.721711	1.59167	-1.34282	1.60228	0.288732	0.523245	-0.267335	-1.23941	1.28764	-0.135313	0.786104	0.250837	-0.0342711	-0.738796	0.378789	0.049481	0.855017	0.00807545	-0.310628	1.4116	-0.358204	0.431091	0.721689	0.760515	0.061263	0.558295	-0.331927	0.488576	0.559601	0.65215	-0.537764	0.315072	0.211068
WT CHI	WT	72 hr	72 hr	-0.103439	1.18907	-0.379158	1.41352	-1.01134	0.640886	0.60076	0.99497	0.0984597	-0.414589	-0.245783	1.44899	0.595662	0.928159	-0.815415	-0.833924	1.51817	0.64264	1.251	1.07104	-0.287323	0.0400323	0.753961	1.05508	1.01997	-0.50625	1.29514	0.44168	-0.0703372	0.31886	0.140538	0.390755	0.839046	-0.144873	0.632934	-1.20859	0.0262965	0.622509	0.127258	0.508851	0.695582	1.54447	-0.0418144	0.328635	0.62259	0.370341
WT CHI	WT	72 hr	72 hr	-0.453702	0.0871442	-1.96675	-1.30015	-0.136923	-1.57615	0.125238	-0.51987	-0.916116	-0.55417	0.614345	-2.41627	0.00218106	0.569492	0.524614	-0.615827	0.17246	1.07519	0.61817	-1.0774	-2.44539	0.646014	0.253744	0.0688274	0.5518	-0.789437	1.00458	0.881915	-1.08879	-1.7662	-2.28794	0.762075	-0.633226	0.0151262	0.431091	-1.12645	0.139253	-1.28573	-0.950336	-1.17271	-1.68499	0.805818	-0.770477	0.564925	-0.299964	-0.34639
[truncated: 724 more columns]

## Sheet: Nanostring_log2
Exp_Group	Genotype	Injury_Group	Timepoint	AI464131	Abcc3	Abcc8	Abl1	Adamts16	Ago4	Agt	Ak1	Akt1	Akt2	Aldh1l1	Ambra1	Amigo2	Anapc15	Anxa1	Apc	Apex1	Apoe	Arc	Arhgap24	Arid1a	Asb2	Ash2l	Asph	Atf3	Atg14	Atg3	Atg5	Atg7	Atg9a	Atm	Atp6v0e	Atp6v1a	Atr	Axl	B3gnt5	Bad	Bag3	Bag4	Bak1	Bard1	Bax	Bbc3	Bcas1	Bcl10	Bcl2
gKO CHI	gKO	72 hr	72 hr	7.90444	5.33744	5.83545	7.78547	4.63	6.0897	6.99541	10.7671	10.0388	8.43357	9.56951	9.60806	7.18645	8.33494	5.11291	11.983	8.39019	12.9823	10.0287	6.59268	8.94786	4.9761	8.90137	11.8359	5.07426	8.68191	10.6305	9.64953	7.91446	10.637	6.72693	7.80585	12.3234	6.60938	8.56618	5.03331	9.00702	6.52508	10.0261	7.76527	4.93303	7.69858	5.14899	11.6181	8.76259	6.70739
gKO Sham	gKO	Sham	72 hr	7.26525	5.35501	5.88456	7.68402	4.73	5.51273	6.68951	10.8407	9.94534	8.19945	9.46982	9.65175	6.97015	8.39759	5.47977	11.9971	8.47644	12.7858	9.38858	5.89386	8.87883	4.79566	8.79992	11.7326	4.3459	8.37677	10.3731	9.74735	8.33911	10.4936	7.28955	7.90506	12.6105	6.72367	8.5133	4.63953	8.9935	6.00994	10.1468	7.7506	4.92255	7.61533	5.86149	11.077	8.73754	6.69762
gKO CHI	gKO	24 hr	24 hr	7.68777	4.88064	5.85182	7.35936	4.56	5.98342	7.7269	10.664	9.94534	8.02107	9.22513	9.71728	7.66232	8.05304	5.7966	11.9125	8.45179	12.7016	8.73832	6.77302	9.2378	4.28011	8.85065	11.6036	4.44209	8.57577	10.5298	9.50279	8.10319	10.7804	7.37335	7.8342	12.4382	6.83796	8.56618	4.51921	8.80413	5.95475	10.373	7.45714	5.23691	7.58759	5.45591	10.9454	8.57475	6.10171
gKO Sham	gKO	Sham	24 hr	7.46026	4.50291	5.88456	7.43038	4.57	5.98342	6.75601	10.8112	9.79846	8.06566	9.18888	9.80466	7.34868	8.15745	5.76325	12.0253	8.36555	12.7156	10.1506	6.68285	9.14115	5.25965	8.91828	11.5778	4.3459	8.73497	10.6529	9.58431	7.94985	10.637	7.517	8.20268	12.4239	6.67288	8.12993	5.04425	8.69593	6.4055	10.1317	7.57452	4.92255	7.79569	5.69707	10.96	8.76259	6.56085
gKO CHI	gKO	72 hr	72 hr	7.37359	4.50291	6.29381	7.53184	5.41	5.74048	6.94221	10.7965	9.91863	8.00992	9.37013	9.90297	6.75384	7.95907	5.54647	12.2088	8.56268	12.491	8.89072	6.16437	9.25161	4.28871	9.05355	11.552	4.60701	8.66864	10.3955	9.5354	8.37449	10.6227	7.39729	7.50823	12.4382	7.06655	8.52652	4.54109	8.53362	5.96395	10.2373	7.64789	4.33576	7.39336	6.26706	10.843	8.49961	6.29709
gKO Sham	gKO	Sham	72 hr	7.65527	5.01241	5.85182	7.53184	4.39	6.19599	6.83581	10.7229	9.94534	7.95417	9.24326	9.71728	7.11075	8.00083	5.62985	12.0536	8.59964	12.6033	10.1709	6.31089	9.22399	4.77848	8.86756	11.5778	4.3459	8.62884	10.6417	9.48649	8.25654	10.7087	7.15787	7.60744	12.6249	6.82526	8.42076	4.60672	8.6283	6.3963	10.3428	7.41312	4.94351	7.80956	5.7738	10.8869	8.67493	6.30686
gKO CHI	gKO	24 hr	24 hr	7.65527	4.50291	5.9173	7.1666	4.85	5.5431	7.6737	10.5168	9.9854	7.74235	9.19795	9.48791	7.33787	8.07392	5.56315	11.8278	8.63661	13.0104	8.95168	6.42361	9.09973	5.18232	8.76611	11.7455	4.3459	8.5227	10.5969	9.64953	8.18576	10.3645	7.0262	7.79168	12.6536	6.54588	8.5794	5.21926	8.54715	6.54348	10.2976	7.61854	4.33576	7.96217	5.98207	11.077	8.56223	6.13101
gKO Sham	gKO	Sham	24 hr	7.54693	5.25838	6.22833	7.45067	4.7	5.8164	6.10432	10.7376	9.66493	7.99877	9.07107	9.6299	6.90526	8.26185	5.61317	12.0253	8.32858	12.4349	10.0896	6.1531	9.09973	4.8644	8.90137	11.5133	4.48332	8.58904	10.3955	9.45388	8.20935	10.551	7.34941	7.72082	12.4669	6.82526	8.32822	4.93487	8.77708	5.82597	10.2825	7.72125	4.62916	7.82344	5.76283	10.609	8.44952	5.85748
gKO CHI	gKO	9 hr	9 hr	7.6511	5.05028	5.91729	7.4536	4.66	5.70435	7.49929	10.7205	9.85082	8.06777	9.207	9.74379	7.1673	8.15074	5.08796	12.1031	8.36081	12.6282	9.48563	6.31508	9.05363	4.40305	8.71517	11.674	4.46793	8.48899	10.555	9.55313	8.26305	10.6302	7.26609	7.50579	12.4954	6.86084	8.43102	4.79024	8.61361	5.81968	10.2003	7.46739	4.42959	7.73155	5.42448	11.1022	8.53306	6.09894
gKO CHI	gKO	9 hr	9 hr	7.57872	4.45886	5.73592	7.63184	4.32	5.12343	6.2496	10.7951	10.1387	8.27459	9.391	9.67617	7.37757	8.068	5.47571	12.0761	8.38522	12.6983	10.2251	5.96082	9.10707	4.81969	8.81443	11.7544	4.46793	8.2591	10.6651	9.67629	7.97292	10.5676	6.89077	7.72537	12.6272	6.61387	8.5602	4.42004	8.88623	6.13839	10.2494	7.52805	4.36625	7.37673	5.82501	11.1785	8.83203	5.95025
gKO Sham	gKO	Sham	9 hr	7.3926	4.45886	6.37607	7.13955	6.16	5.75561	6.83889	11.071	9.82868	7.82993	9.4715	9.80175	6.99708	8.35759	6.42354	12.229	8.2713	12.1676	9.32787	6.48114	9.24602	4.23462	9.32728	11.3121	4.46793	8.59281	10.4117	9.22155	8.38471	10.7972	7.87599	8.35032	12.5503	6.92733	8.60988	4.42004	8.6027	6.43258	10.7118	8.07398	5.00754	7.65366	5.19417	10.6446	8.66119	6.07106
gKO CHI	gKO	9 hr	9 hr	7.52702	5.03056	5.9493	7.72521	4.77	5.61892	6.47312	10.6832	9.90988	8.12982	9.253	9.65685	6.927	8.10937	5.1052	12.148	8.37709	12.6582	10.4322	6.62506	9.02156	4.66899	8.74825	11.6418	4.46793	8.60023	10.577	9.52471	8.20689	10.505	7.4303	7.6578	12.3855	6.76585	8.28197	4.95382	8.51547	6.04032	10.0672	7.42021	4.85712	7.65366	5.64477	11.0586	8.57577	6.52642
gKO Sham	gKO	Sham	9 hr	7.9096	5.20799	6.30138	7.69125	4.69	6.14004	6.95065	10.7876	10.124	8.02641	9.253	9.69549	6.90697	7.98526	5.43263	11.9591	8.52356	12.7584	8.83488	6.3815	9.09638	4.70445	8.89715	11.6499	4.46793	8.70405	10.4558	9.57208	8.25369	10.745	7.07061	7.77604	12.4954	6.4524	8.63969	4.83329	8.90803	5.88505	10.1863	7.58197	4.85712	7.95656	5.6648	11.3201	8.62916	6.46137
gKO Sham	gKO	Sham	9 hr	7.53736	5.13899	6.21603	7.41965	5.15	6.06316	6.58488	10.8846	9.96894	8.23323	9.3565	9.73413	6.79683	8.34725	5.49295	11.9681	8.41777	12.6082	9.57436	6.31508	9.14982	5.00585	8.91369	11.6016	4.46793	8.65955	10.4999	9.57208	8.30984	10.745	7.38338	7.71692	12.4954	6.58538	8.27203	4.89355	8.85351	6.09753	10.2494	7.66959	5.02338	7.87867	5.70485	10.8952	8.60781	6.21975
gKO Sham	gKO	Sham	9 hr	7.47532	5.00099	6.05599	7.47906	4.8	6.20839	7.23513	10.6608	9.777	7.98504	9.345	9.53127	7.47769	8.15074	5.76868	11.8332	8.67817	12.9086	9.02222	6.37043	9.08569	5.03245	8.89715	11.6579	4.46793	8.72629	10.4668	9.65735	7.90741	10.578	7.11753	7.59024	12.6492	6.79435	8.55026	4.89355	8.89713	6.69409	10.2494	7.66959	5.36382	7.94791	5.93516	10.8516	8.67187	6.48925
gKO Sham	gKO	Sham	9 hr	7.3926	5.20799	5.92796	7.41116	4.64	6.24256	7.00145	10.6832	9.83606	7.82993	9.276	9.83073	7.18733	8.07835	5.72559	11.9321	8.55611	12.8385	9.77156	6.13795	9.28877	4.97926	8.77307	11.7624	4.91116	8.59281	10.4889	9.54366	8.24433	10.5989	7.13317	7.77604	12.5613	6.89883	8.51051	5.07435	8.64632	6.35086	10.2283	7.50783	4.46917	7.6277	6.00525	10.71	8.69322	6.38702
gKO CHI	gKO	9 hr	9 hr	7.62008	4.81371	5.85328	7.51301	4.32	5.85812	6.51376	10.5862	9.69579	8.16084	9.322	9.51195	7.36755	8.13006	5.76868	11.8782	8.5317	12.7784	9.7124	6.47007	8.88261	4.99699	8.69862	11.6901	4.46793	8.5409	10.5329	9.53419	8.04779	10.3902	7.13317	8.11385	12.3196	6.85134	8.27203	5.22931	8.80989	6.31	10.0952	7.80439	4.82545	7.40269	5.815	11.3964	8.54374	6.34056
gKO CHI	gKO	9 hr	9 hr	7.63042	5.10942	5.71458	7.34326	5.16	5.80687	7.7533	10.6384	9.82129	8.00572	9.1955	9.75345	7.20735	8.09903	5.38093	11.9501	8.48287	12.8184	9.57436	6.54756	9.19258	5.18315	8.93851	11.7142	4.46793	8.6373	10.6321	9.8184	8.16946	10.5676	7.227	7.83516	12.5283	6.80384	8.34159	4.81607	8.66813	6.13021	10.2914	7.56849	4.92837	7.7402	6.06533	10.7535	8.51171	6.78662
gKO CHI	gKO	9 hr	9 hr	7.48939	5.30036	5.91387	7.66527	4.32	5.68679	7.15623	10.651	9.94095	8.12622	9.53268	9.56609	7.17992	8.30448	5.80524	12.1966	8.41974	12.6482	9.28512	6.14681	8.83339	4.66987	8.89148	11.6001	4.42781	8.43824	10.4392	9.71292	7.91816	10.4494	7.20609	7.93107	12.2993	6.75129	8.5816	4.86011	8.99368	6.10653	10.0897	7.79435	5.13277	7.68332	5.12268	11.4324	8.69466	6.52273
gKO CHI	gKO	9 hr	9 hr	7.67334	4.94802	5.8541	7.3154	4.32	5.80473	6.34596	10.7805	9.81148	8.11243	9.15511	9.61974	7.02177	8.20181	5.75857	11.9745	8.59168	12.7049	9.67652	6.26737	9.03663	4.8471	8.92076	11.7286	4.60532	8.60832	10.6095	9.48269	8.33124	10.5081	7.41345	7.65886	12.6136	6.76612	8.52848	4.9862	8.64822	6.2226	10.1686	7.61681	4.74805	7.76357	5.96697	10.7125	8.52093	5.99089
gKO CHI	gKO	9 hr	9 hr	7.68749	4.57294	5.98859	7.5205	4.32	5.92267	7.48275	10.7086	9.88341	7.89179	9.18472	9.71364	7.44349	7.98508	5.05853	11.8899	8.52555	12.9034	9.11737	6.87883	9.2214	4.66987	8.77437	11.7799	4.42781	8.79319	10.646	9.63167	8.26698	10.7547	7.06785	7.7878	12.5594	6.84027	8.32928	4.66395	8.64822	6.35319	10.3394	7.56218	4.41533	7.95082	5.61066	10.9044	8.69466	6.42818
gKO CHI	gKO	9 hr	9 hr	7.36364	5.48393	6.51036	7.57574	4.32	5.79947	6.42976	10.8915	9.81389	7.87207	9.38085	9.67601	7.04262	8.11031	5.52889	11.7935	8.60968	12.5223	8.52746	6.20772	9.07865	4.90101	8.73152	11.7781	4.41349	8.63133	10.3639	9.53557	8.3202	10.7985	7.23918	7.58134	12.703	6.57711	8.3085	5.04719	8.53162	6.18929	10.3834	7.57803	4.79888	7.54846	5.65634	10.6293	8.52653	6.05598
gKO CHI	gKO	9 hr	9 hr	7.5618	4.94246	6.51036	7.44401	4.32	5.58941	6.61875	10.9247	9.84403	7.98325	9.33851	9.83202	6.9871	8.00657	5.44298	12.0468	8.44517	12.4342	9.28645	6.18565	9.18146	4.75751	8.61726	11.6981	4.41349	8.56597	10.3394	9.45292	8.42733	10.813	7.19195	7.67428	12.7307	6.57711	8.46141	4.76746	8.44176	6.16135	10.499	7.72417	4.66652	7.45761	5.8636	10.5014	8.65285	6.11863
gKO Sham	gKO	Sham	24 hr	7.59954	4.80463	5.67285	7.59456	4.32	6.42965	7.32571	10.6008	10.0048	8.30196	9.2644	9.6058	7.32945	8.28321	4.95326	12.1031	8.44517	12.9708	10.3575	6.44323	9.14407	4.59352	9.04382	11.6681	4.5873	8.63133	10.5932	9.78352	8.0153	10.5362	7.23918	7.96154	12.3429	6.96773	8.53786	4.47872	8.97342	6.51525	10.0697	7.67198	4.88033	7.96967	5.54408	11.4322	8.70698	6.6377
gKO Sham	gKO	Sham	24 hr	7.7977	4.43052	5.76421	7.52869	4.32	6.10999	7.45171	10.4512	9.89426	8.34643	9.53965	9.5746	7.4775	8.15354	5.67495	12.2064	8.36776	13.099	10.1804	6.70082	8.94782	4.63452	8.8991	11.6581	4.41349	8.5115	10.6587	9.75346	7.95761	10.3613	7.4092	8.03759	12.2113	6.9189	8.65679	4.8216	8.96593	6.04028	9.92937	7.63022	5.02286	7.91186	5.50954	11.4606	8.7521	6.61085
gKO CHI	gKO	24 hr	24 hr	7.57124	5.24765	5.78706	7.57574	4.76	6.05519	7.24172	10.7503	9.9043	7.93136	9.11619	9.69941	7.33871	8.30915	6.26777	12.0844	8.3097	12.5864	9.60691	6.6125	9.12538	4.59352	9.06667	11.4582	5.00007	8.63133	10.6178	9.63325	7.94937	10.6236	7.62645	7.94465	12.4883	6.83752	8.39345	5.00207	8.89853	6.53387	10.2761	7.58847	4.6258	7.62279	5.81178	10.9277	8.50848	6.62875
gKO CHI	gKO	24 hr	24 hr	7.61842	4.98184	5.95456	7.55692	4.32	5.54374	7.33971	10.7337	9.93444	8.16854	9.24323	9.5824	7.07038	8.2227	5.86396	11.9718	8.50323	12.8667	9.31175	6.56834	8.9852	4.59352	8.97527	11.6382	4.41349	8.54418	10.6423	9.63325	8.19659	10.5143	7.34308	7.75877	12.4675	6.54456	8.59733	4.47872	8.83863	6.31036	10.144	7.69285	4.61562	7.96967	5.68225	11.2119	8.67991	6.09178
gKO Sham	gKO	Sham	9 hr	7.55236	4.72587	6.1982	7.3405	4.32	5.90906	6.00978	10.8001	9.82394	7.84983	9.32792	9.81642	6.71877	7.97199	5.37425	11.9812	8.54194	12.5223	10.231	6.16357	9.2936	5.44423	8.71628	11.7681	4.44608	8.52239	10.5031	9.44541	8.28724	10.7475	7.21084	7.66583	12.6545	6.86194	8.24903	5.13742	8.56157	6.28242	10.2678	7.4319	4.64616	7.5402	5.7427	10.3807	8.67089	6.31552
gKO CHI	gKO	24 hr	24 hr	7.63729	5.12951	5.5358	7.5381	4.32	5.836	7.82969	10.6672	10.1253	8.14631	9.31733	9.40298	7.26468	8.34373	5.48594	11.8967	8.51291	12.9788	8.76359	6.64194	8.75156	4.59352	8.9448	11.6681	4.41349	8.58776	10.5768	9.68584	8.0153	10.3394	6.79524	7.72497	12.329	6.75614	8.65679	4.77649	9.01834	6.46868	10.0532	7.83898	5.14504	7.96141	4.94823	11.56	8.66187	6.47661
gKO CHI	gKO	24 hr	24 hr	7.80714	4.89323	5.52057	7.56633	4.32	5.89993	7.18572	10.6589	9.87417	8.17596	9.38085	9.5746	7.46824	8.29186	5.82101	12.0375	8.4742	12.8507	10.0201	6.60514	9.02258	4.76776	8.93718	11.6581	4.41349	8.67491	10.7079	9.62573	8.04826	10.4414	7.28641	7.98689	12.3983	6.8538	8.4699	4.47872	8.91351	6.06822	10.177	7.60935	4.76834	7.93664	5.94995	11.1977	8.7521	6.43186
gKO Sham	gKO	Sham	9 hr	7.39195	4.78494	6.15251	7.18053	4.32	5.21495	6.28276	10.7918	9.71344	7.63489	9.39144	9.6136	7.05187	8.07573	5.45157	11.9999	8.52259	12.3461	9.21055	5.67783	9.11604	4.74726	8.64773	11.5882	4.41349	8.55507	10.4786	9.13736	8.32844	10.7329	7.05971	7.75877	12.6337	6.52015	8.21505	4.75844	8.38935	5.97509	10.3834	7.8703	4.60544	7.44109	5.8636	10.5725	8.48141	5.90384
gKO Sham	gKO	Sham	9 hr	7.39195	4.70618	6.12967	7.37814	4.32	5.70814	5.74379	10.8084	9.80385	8.12407	9.29616	9.76182	6.89458	7.92876	4.82439	11.9061	8.60968	12.4262	9.49728	6.00166	8.9852	4.59352	8.48777	11.8481	4.41349	8.44614	10.4213	9.40784	8.37789	10.8058	7.00304	7.16733	12.6199	6.64222	8.19806	4.73137	8.58404	5.79814	10.1688	7.49453	4.99232	7.67235	5.78588	10.7146	8.37314	6.18128
gKO Sham	gKO	Sham	24 hr	7.85432	5.02122	5.88603	7.57574	4.32	6.08259	6.93373	10.7918	9.94448	8.22043	9.29616	9.79302	7.13515	8.03251	5.59763	12.1594	8.4355	12.7546	9.59005	6.63458	9.18146	4.79851	8.93718	11.6382	4.41349	8.70759	10.6014	9.68584	8.17187	10.7183	7.52255	8.06293	12.4952	6.82938	8.57184	5.02012	8.81617	6.21723	10.2513	7.60935	5.08395	7.7632	5.25047	11.0414	8.71601	6.49451
gKO CHI	gKO	24 hr	24 hr	7.75996	4.99168	5.84797	7.79217	4.32	5.9456	7.50771	10.6091	9.9043	8.13148	9.23264	9.6136	7.46824	8.25728	5.33988	12.1031	8.63871	12.8987	9.74184	6.47267	9.07865	4.83951	9.02097	11.6781	4.78282	8.69669	10.5932	9.68584	8.18011	10.558	7.33363	7.73342	12.4537	7.02469	8.58034	5.06524	8.80119	6.43143	10.1192	7.66154	4.39163	7.83753	6.05358	11.2474	8.61675	6.55716
gKO CHI	gKO	72 hr	72 hr	7.54506	5.13084	6.23258	7.43142	4.79	6.02296	6.30193	10.6164	9.66467	7.96956	9.14215	9.80218	7.02914	7.95713	5.34603	12.197	8.3557	12.2351	10.2612	6.19359	9.32076	4.57368	8.8016	11.5289	4.55128	8.55741	10.4933	9.39759	8.09383	10.6671	7.61682	7.65626	12.3242	7.01737	8.21871	5.04249	8.60966	6.01273	10.278	7.58161	4.93102	7.52515	5.54655	10.7722	8.49592	6.52832
gKO CHI	gKO	72 hr	72 hr	7.43962	4.22064	5.42023	7.60028	4.54	5.53811	7.51899	10.8241	9.78667	7.88716	9.32058	9.57868	7.25835	8.23565	5.72268	11.8911	8.45234	12.8992	9.00037	6.4249	8.93381	4.75514	8.70645	11.6803	4.27699	8.63521	10.4639	9.64689	8.38979	10.5213	7.09326	7.81154	12.5352	6.64224	8.38765	4.77388	8.79904	5.90918	10.1099	7.70181	4.39643	7.8911	5.60026	11.0116	8.58306	5.81957
gKO CHI	gKO	72 hr	72 hr	7.22874	5.29903	5.71035	7.29422	5.04	5.89243	6.59972	10.8974	9.78667	8.26385	9.34875	9.62338	6.62573	8.13617	5.78215	11.7799	8.37503	12.5769	8.88669	6.4249	8.84782	4.27125	9.05134	11.491	4.20285	8.31288	10.5324	9.41927	8.02553	10.5438	6.98855	7.57344	12.3491	6.42934	8.39704	4.90819	8.73591	6.02424	10.0819	7.6581	4.54612	7.74472	5.86882	11.023	8.64405	6.36964
gKO Sham	gKO	Sham	72 hr	7.61536	4.78457	5.5943	7.26256	4.68	6.1535	7.11762	10.8608	10.1222	8.01665	9.48023	9.57868	7.32253	8.13617	5.17753	12.0302	8.47167	12.9383	10.2509	6.38634	8.79622	4.99709	8.56374	11.7938	4.2844	8.66856	10.5422	9.83115	8.18489	10.5662	6.90478	7.8426	12.5228	6.63211	8.57537	4.97018	9.10416	6.09327	10.1659	7.71274	4.48197	7.91201	5.27799	11.3081	8.68762	6.40138
gKO CHI	gKO	3 hr	3 hr	7.70323	4.78457	6.00048	7.42087	4.64	5.78054	6.87162	10.7019	9.7765	8.00488	9.21728	9.60103	7.46005	8.11628	5.09824	11.8355	8.34603	12.5086	8.89703	6.29639	9.05419	4.70474	8.73024	11.491	4.29923	8.60187	10.3954	9.38675	8.09383	10.5326	7.23986	8.00823	12.3366	6.82474	8.36888	5.21812	8.6307	6.20833	10.1379	7.62532	5.0807	7.51469	5.82585	11.0344	8.55692	6.42254
gKO CHI	gKO	3 hr	3 hr	7.7208	4.99233	5.95213	7.69526	4.57	5.04394	7.38952	10.6041	10.0713	7.88716	9.35814	9.64573	7.00163	8.42464	5.48479	12.2896	8.40402	12.9578	9.08305	6.59195	9.0198	4.82571	8.77781	11.7843	5.10728	8.6241	10.7575	9.69024	8.00276	10.3756	7.18751	8.00823	12.3987	6.72335	8.66922	4.6809	8.96738	6.1508	10.306	7.86573	4.6958	7.91201	6.19109	11.3993	8.89674	6.16865
gKO Sham	gKO	Sham	3 hr	7.56264	4.69553	6.06818	7.68471	4.51	5.73392	6.63856	10.7508	9.81717	8.06373	9.21728	9.77983	6.87328	8.01681	5.94073	11.9653	8.32671	12.4793	9.28974	6.24499	9.19178	4.69465	8.93241	11.6235	4.20285	8.6241	10.5226	9.47346	8.18489	10.8241	7.4074	7.88401	12.4732	6.99709	8.30318	5.0115	8.67279	6.28886	10.1519	7.45047	4.94171	7.64016	5.82585	11.0002	8.51335	6.2427
gKO Sham	gKO	Sham	72 hr	7.48356	4.78457	5.79739	7.73748	4.84	6.29336	7.05288	10.6897	9.88834	8.11082	9.12337	9.74631	7.21251	8.07649	5.76232	12.1321	8.44268	12.5183	10.0545	6.7076	9.39815	4.58376	8.99188	11.5951	4.20285	8.55741	10.5128	9.46262	7.98	10.712	7.64824	7.65626	12.5104	7.06806	8.24686	4.95984	8.5781	6.33489	10.1659	7.55975	4.94171	7.66107	5.35319	10.909	8.49592	6.62353
gKO CHI	gKO	72 hr	72 hr	7.37811	5.35839	6.33896	7.65305	4.32	6.17214	7.70026	10.7386	10.051	8.21677	9.44266	9.72396	7.08415	8.10633	5.64338	12.0302	8.491	12.6844	10.2922	6.48915	9.25197	5.04749	8.77781	11.6708	4.77368	8.53518	10.366	9.4843	8.33287	10.8577	7.23986	7.43886	12.56	6.71321	8.56598	5.20779	8.72539	6.49596	10.1799	7.28656	5.04863	7.46241	5.58952	10.7608	8.59177	6.50716
gKO Sham	gKO	Sham	3 hr	7.52749	5.3485	6.21324	7.53696	4.32	5.95769	6.53498	10.7263	9.85784	7.93425	9.21728	9.61221	6.6349	8.00686	5.11806	11.9097	8.38469	12.5476	10.1889	6.33494	9.11439	4.80555	9.05134	11.5194	4.20285	8.80194	10.6107	9.4843	8.20766	10.5774	7.01997	7.61485	12.4235	6.72335	8.17178	4.53627	8.47288	6.53048	10.2079	7.82202	5.00586	7.58788	5.66472	11.0914	8.53078	6.62353
gKO CHI	gKO	3 hr	3 hr	7.80867	4.8934	6.24225	7.41031	4.96	5.65933	6.9493	10.7141	9.99	7.9931	9.52718	9.57868	6.92829	8.30528	5.911	11.9838	8.60698	12.8406	8.9797	6.5277	9.10579	5.39025	8.84917	11.6897	5.15176	8.4018	10.6303	9.47346	8.35564	10.3756	6.75819	8.09105	12.4483	6.65238	8.6223	4.41229	8.87269	6.54198	10.32	7.71274	5.01655	7.72381	6.1159	11.1599	8.82703	6.06287
gKO Sham	gKO	Sham	3 hr	7.94047	5.20999	5.2945	7.41031	4.55	6.33998	6.89751	10.7141	9.9595	8.25208	9.48962	9.50046	7.38671	8.18591	4.92974	12.1228	8.66497	13.1531	9.32075	6.36064	9.14018	5.2592	9.01566	11.8033	4.42526	8.64633	10.7478	9.86367	8.38979	10.398	7.37599	8.30844	12.5973	6.67266	8.688	4.46395	8.9779	6.28886	10.278	7.75645	4.79202	8.08976	5.34245	11.2055	8.73119	6.51774
gKO CHI	gKO	3 hr	3 hr	7.98441	4.45808	6.01982	7.3681	4.32	5.60338	6.93635	10.5797	10.051	8.24031	9.52718	9.64573	7.20334	8.42464	5.85153	12.1506	8.63597	13.0164	9.36208	6.16789	9.06279	4.43255	8.65888	11.8884	4.78851	8.65744	10.6401	9.71192	8.15074	10.6223	7.12468	7.96682	12.6221	6.66252	8.66922	4.63958	8.88321	6.61102	10.25	7.93129	4.46058	8.03748	5.73991	11.1827	8.86189	5.89362
gKO CHI	gKO	3 hr	3 hr	7.55385	4.70542	5.73937	7.45253	4.51	5.36096	6.14656	10.7386	9.81717	7.76944	9.14215	9.86923	7.46005	8.0367	5.59382	12.0487	8.62631	12.4695	9.12439	5.84664	9.15738	4.46279	8.77781	11.5667	4.73662	8.61298	10.4247	9.41927	8.18489	10.5774	7.15609	7.67696	12.6345	6.91598	8.23748	4.74289	8.54653	6.19682	10.418	7.64717	4.22536	7.62971	6.2448	9.95121	8.56563	6.16865
gKO Sham	gKO	Sham	3 hr	7.79988	5.05169	5.86509	7.55807	4.62	6.12552	7.26004	10.5675	9.87817	7.95779	9.18911	9.85806	7.60675	7.97702	4.86036	12.0672	8.54899	12.6551	9.7238	6.54055	9.31216	4.44263	8.94431	11.6708	4.68472	8.64633	10.3954	9.50598	7.96861	10.712	7.42834	7.42851	12.5352	6.6828	8.35011	4.75322	8.4308	5.92069	10.264	7.55975	4.71718	7.56697	5.61101	10.966	8.50464	6.67642
gKO Sham	gKO	Sham	72 hr	7.4572	5.27924	6.25192	7.17813	4.84	5.82716	6.7033	10.7386	9.88834	8.33449	9.3018	9.70161	7.11165	8.28538	5.53435	12.058	8.45234	12.616	9.17606	6.66905	9.04559	4.79547	9.00377	11.5289	4.20285	8.66856	10.5716	9.65773	8.36702	10.6223	7.36552	7.90471	12.5973	6.66252	8.46274	4.59825	8.87269	6.05876	10.2219	7.61439	5.12347	7.78654	5.43913	10.852	8.50464	6.50716
gKO CHI	gKO	72 hr	72 hr	7.56264	4.96265	6.16489	7.57917	4.52	6.00431	7.11762	10.9219	9.97984	8.02842	9.49901	9.72396	7.31336	8.06654	6.17861	11.9004	8.64564	12.8602	10.0442	6.33494	8.92521	4.99709	8.82538	11.7654	4.60318	8.57964	10.503	9.6794	8.16213	10.6559	7.23986	7.83224	12.6965	6.71321	8.53782	4.92885	8.91478	6.21983	10.334	7.63624	4.89894	7.95384	5.92253	10.9204	8.70505	6.41196
WT Sham	WT	Sham	9 hr	7.72891	4.68474	6.41273	7.43676	4.47	5.35029	6.14623	10.9053	9.81957	7.76229	9.59546	9.76029	7.08885	8.0023	6.04215	12.067	8.49344	12.5285	9.20663	6.08788	9.12168	5.03723	8.57222	11.7145	4.30954	8.48505	10.4784	9.56978	8.26824	10.646	7.08586	7.57882	12.6151	6.68948	8.32374	4.81717	8.6482	6.1239	10.3785	7.54493	4.42846	7.68922	5.85466	10.7494	8.46446	6.08035
WT Sham	WT	Sham	24 hr	8.07394	5.21518	5.73307	7.50753	4.57	5.73935	7.54087	10.655	9.94687	8.37428	9.55534	9.62118	7.45228	8.30593	5.80491	12.2875	8.43476	13.1475	10.0603	6.32417	8.89427	4.37224	9.06716	11.8182	4.4245	8.70506	10.8574	9.93663	7.94161	10.2604	7.28345	8.23765	12.4694	6.74976	8.59692	4.66754	8.9905	6.14853	10.0962	7.51167	4.96855	8.00388	5.61453	11.6367	8.75271	6.50029
WT Sham	WT	Sham	72 hr	7.57039	5.15513	5.75144	7.55471	4.89	6.03687	7.54853	10.6282	9.83115	8.00709	9.3708	9.71061	7.45228	8.12191	5.11384	12.0945	8.32914	12.7316	10.094	6.76039	9.11031	4.76087	8.96994	11.6202	4.56819	8.6094	10.6761	9.64656	7.95068	10.4977	7.46025	8.01549	12.3758	7.10138	8.49185	4.96681	8.5883	6.32094	10.1798	7.68906	5.15513	7.67874	5.73459	11.4465	8.68065	6.58027
WT Sham	WT	Sham	72 hr	7.51444	5.32527	5.8341	7.60189	4.91	5.63636	7.70179	10.5835	9.84272	7.97884	9.22638	9.492	7.24785	8.32434	5.65019	11.975	8.43476	12.9154	9.4425	6.67859	8.9625	4.54497	8.89039	11.5636	5.09507	8.51374	10.6185	9.61244	8.05956	10.3988	7.08586	7.90058	12.4486	6.66939	8.51286	4.40817	8.81935	6.18548	10.2112	7.72232	4.7427	7.64727	5.86666	11.4375	8.71153	6.20033
WT Sham	WT	Sham	9 hr	7.51915	5.1812	6.03668	7.54742	5.1	6.25155	6.87281	10.7488	9.75903	8.18318	9.3382	9.77102	7.11037	8.20859	5.68239	12.2398	8.38285	12.7935	10.7752	6.37191	9.18845	4.60796	8.91841	11.8552	4.52091	8.62026	10.5171	9.68024	8.33986	10.6062	7.40924	7.84636	12.5399	6.90481	8.42497	4.97535	8.73006	6.18191	10.2957	7.6419	4.59212	7.66107	6.1707	10.9171	8.62509	6.41513
WT CHI	WT	9 hr	9 hr	7.90542	5.0966	5.8243	7.58044	4.32	5.12048	6.79875	10.6652	9.91274	7.78525	9.58459	9.54264	7.30853	8.08223	5.89908	12.0909	8.63637	12.8373	9.16966	6.22775	8.98474	4.64751	8.61435	11.7112	4.52091	8.39205	10.6441	9.64538	8.00813	10.4185	7.12887	7.75261	12.5326	6.59514	8.36374	4.5814	8.65966	5.9108	10.1617	7.42053	4.41264	7.73132	5.84011	11.2091	8.5481	6.07547
WT Sham	WT	Sham	9 hr	7.73199	5.1389	6.13469	7.40707	5.46	5.97073	6.81356	10.9085	10.0098	7.89532	9.53896	9.75527	7.39935	8.25914	5.66572	12.1653	8.41782	12.6766	10.0052	6.16288	9.23937	4.71078	8.97162	11.6435	4.52091	8.62939	10.533	9.60181	8.19526	10.7157	7.44039	7.98274	12.6427	6.98222	8.63161	4.75906	8.77405	5.89574	10.4594	7.7763	4.81433	7.76254	5.67079	10.7434	8.7192	6.53111
WT CHI	WT	9 hr	9 hr	7.77141	5.14736	5.87331	7.39881	4.32	5.15948	7.18386	10.5435	9.96937	7.73445	9.50246	9.59776	7.53146	8.06538	4.97398	11.9917	8.58392	12.8446	8.87476	6.06917	8.79801	4.78988	8.64475	11.7451	4.52091	8.52898	10.6282	9.69767	8.03365	10.4497	6.98869	8.08502	12.584	6.5874	8.40966	4.70499	8.68606	6.15931	10.1989	7.57074	4.39554	7.55959	5.6466	11.1065	8.66787	6.27429
WT CHI	WT	9 hr	9 hr	7.53491	5.13044	5.93049	7.54742	5.14	5.32329	6.70248	10.7564	9.80757	7.95458	9.51159	9.61351	7.25899	8.05695	5.62405	12.124	8.40033	12.5816	9.53829	6.37191	8.82348	4.86106	8.65236	11.6096	4.52091	8.60201	10.7631	9.60181	8.02515	10.4341	7.24569	7.9316	12.3785	6.88932	8.32547	4.71272	8.67726	5.84303	10.2584	7.59446	5.03654	7.76254	5.98525	11.3669	8.42833	6.15831
WT CHI	WT	24 hr	24 hr	8.28382	5.65499	5.59559	7.64649	4.32	5.88493	8.30954	10.5587	9.92892	8.35251	9.36558	9.59776	7.50669	8.36024	5.77407	12.3555	8.35662	13.1296	10.4066	6.75393	8.98474	4.38649	9.11604	11.6774	4.88159	8.58375	10.8821	9.92425	7.86354	10.2855	7.54942	8.0765	12.3565	7.12931	8.72346	4.40374	9.02045	6.41536	10.0129	7.65771	5.09637	8.26211	5.26763	11.801	8.83042	6.75478
WT CHI	WT	3 hr	3 hr	8.01579	5.1389	5.45673	7.44835	4.4	6.03314	8.19105	10.4979	9.85611	8.35251	9.59372	9.38513	7.68009	8.31811	6.56583	11.9834	8.29543	13.3926	9.46457	7.04224	8.79801	4.91643	9.07043	11.7959	5.16428	8.65678	10.7631	9.82839	7.96561	10.1759	7.01205	8.35778	12.2978	6.85836	8.63927	5.20709	8.89725	6.91991	10.0724	8.01348	5.22457	7.95768	5.96912	11.8483	8.87319	6.46483
WT CHI	WT	72 hr	72 hr	7.77929	5.28273	5.54658	7.65474	5.01	6.19695	8.10959	10.4903	9.8642	8.25938	9.4112	9.55839	7.581	8.28442	5.59072	12.1984	8.37411	13.2611	10.3984	6.86204	9.09508	4.56841	9.10084	11.7959	4.52091	8.54724	10.8742	9.87196	7.99963	10.2072	7.14445	8.04241	12.3491	7.04415	8.57804	4.65092	8.93245	6.4982	10.0203	7.53912	4.81433	7.98891	5.87236	11.7694	8.72776	6.67194
WT CHI	WT	9 hr	9 hr	7.71623	5.45194	6.05301	7.308	4.74	5.07368	6.88762	10.7184	9.7105	8.07311	9.67585	9.66077	7.11862	8.30126	5.63239	12.1571	8.38285	12.5889	9.16147	6.20613	8.95928	4.63169	8.72077	11.6012	4.52091	8.54724	10.6758	9.61924	8.1102	10.4732	7.20675	8.04241	12.584	6.5874	8.56273	4.40374	8.63326	6.18191	10.3254	7.72886	5.0109	7.71571	5.48534	11.1617	8.63365	6.0589
WT Sham	WT	Sham	9 hr	7.37725	5.20659	6.3634	7.37405	4.91	5.95513	6.88762	10.8096	9.76712	8.05618	9.40208	9.77102	7.18468	8.0738	5.34902	12.0661	8.39159	12.6108	9.12871	6.41515	9.12903	4.98762	8.8956	11.6774	4.52091	8.49247	10.4933	9.53209	8.07618	10.5906	7.38587	7.80375	12.5693	6.76546	8.53212	4.48098	8.70366	6.03882	10.3329	7.72886	4.57502	7.69229	5.61435	10.9486	8.53954	6.39856
WT Sham	WT	Sham	9 hr	7.65316	5.16428	6.35524	7.58044	5.14	5.4637	6.82097	10.7488	9.83993	7.81065	9.32907	9.61351	6.92872	8.26757	5.23234	12.033	8.52272	12.7496	9.21062	6.24937	9.04416	4.8057	8.69036	11.7197	4.52091	8.59288	10.5409	9.57566	8.07618	10.6062	7.37808	7.82932	12.5986	6.87384	8.41731	4.85948	8.87965	6.13672	10.2361	7.44425	4.95962	7.71571	5.56597	11.2328	8.65931	6.39027
WT CHI	WT	9 hr	9 hr	7.70834	4.66511	5.92232	7.55567	4.87	5.68992	7.76892	10.8248	9.76712	7.86992	9.55722	9.78677	7.01129	8.1075	5.48237	12.2315	8.3304	12.5378	9.24339	6.68185	9.1545	4.87688	8.9108	11.4996	4.52091	8.62939	10.6838	9.65409	8.18676	10.5202	7.32357	8.12764	12.4739	6.4945	8.36374	4.67409	8.60686	6.27981	10.3775	7.80792	4.63485	7.52057	5.47727	11.3354	8.69354	6.05062
WT CHI	WT	9 hr	9 hr	7.60586	4.66511	5.88965	7.64649	4.84	5.25309	6.90984	10.7184	9.76712	8.14085	9.4112	9.47176	7.49018	7.96428	6.05744	11.9834	8.46153	12.662	9.39903	6.7323	8.95079	4.09384	8.54594	11.6435	4.52091	8.50159	10.6917	9.63667	7.98262	10.3324	6.87966	7.62475	12.3565	6.50999	8.33312	5.06804	8.78285	6.44548	10.1171	7.74467	5.07073	7.73912	5.98525	11.3985	8.5481	6.43169
WT CHI	WT	9 hr	9 hr	7.84906	5.73289	5.70289	7.60513	4.32	5.84373	7.56163	10.756	9.87943	7.86744	9.67648	9.70171	7.51926	8.20113	5.56285	12.1772	8.38784	12.7579	9.34619	6.44484	8.82321	4.95951	8.77671	11.5822	4.43283	8.61476	10.7399	9.81528	8.00953	10.4021	7.56396	7.93021	12.5268	6.96333	8.58999	4.73707	8.89089	6.64183	10.2746	7.8175	5.1505	7.91291	5.33695	11.4554	8.76573	6.62547
WT CHI	WT	9 hr	9 hr	7.6125	5.27298	5.55763	7.61633	4.32	4.78597	7.8472	10.767	10.0104	7.57808	9.67648	9.74935	7.51202	8.26266	5.37759	12.1256	8.69731	12.7955	8.24809	6.48271	9.05188	4.51106	8.76343	11.6223	4.47029	8.57404	10.6369	9.52475	8.28579	10.5032	7.23299	7.98237	12.6272	6.75915	8.46846	4.79346	8.66217	6.07739	10.4212	7.93341	4.2903	7.80012	5.92563	11.2368	8.59719	6.06648
WT Sham	WT	Sham	9 hr	7.94368	5.12775	5.76342	7.45955	4.32	6.00965	6.70492	10.4792	9.79521	8.14828	9.57054	9.57071	7.20795	8.24215	5.35809	12.3011	8.32381	12.7955	9.29262	6.45747	8.96763	4.90826	8.69703	11.7623	4.6201	8.47224	10.5982	9.64767	7.96349	10.4526	7.28027	7.77371	12.393	6.79318	8.52922	4.9739	8.59682	6.20283	10.1175	7.49086	4.7204	7.50689	5.65028	11.0061	8.50238	6.16513
WT CHI	WT	9 hr	9 hr	8.07378	4.95831	5.90869	7.44836	4.32	5.89558	8.31002	10.767	9.86071	8.08871	9.47343	9.66598	8.01882	8.29342	6.4014	12.1875	8.52657	13.3212	9.16764	6.78563	9.05188	4.51106	9.04231	11.8724	4.43283	8.6453	10.83	9.90468	8.10162	10.4653	7.33938	8.0867	12.4041	7.15617	8.68113	4.69195	8.9998	6.41606	10.2955	7.75428	4.95934	8.09336	5.83068	11.6984	8.92374	6.54875
WT CHI	WT	9 hr	9 hr	7.6125	5.01882	5.945	7.49315	4.32	5.29411	7.37454	10.5678	9.82328	7.6802	9.46461	9.40398	7.43962	8.12935	6.19664	12.0843	8.40918	12.833	9.34619	6.21765	8.78711	4.72888	8.75015	11.6022	5.24432	8.61476	10.5467	9.75941	7.82536	10.3262	7.04387	8.07366	12.4376	6.88393	8.30643	4.36489	8.72752	6.35334	10.1594	7.58569	4.55314	7.59712	5.11857	11.334	8.66039	6.00072
WT Sham	WT	Sham	9 hr	7.57702	4.9341	5.95711	7.59393	4.32	5.12818	7.18744	10.5124	9.78585	8.26743	9.51757	9.52308	7.07763	8.37546	5.93337	12.2701	8.47321	12.9707	10.4443	6.26814	8.94356	4.51106	8.72359	11.8624	4.43283	8.4417	10.7013	9.81528	7.94507	10.1619	7.15025	7.91717	12.2926	6.64571	8.58999	4.99646	8.90178	5.91433	9.94997	7.57515	5.05492	7.90163	5.89715	11.5162	8.68146	6.49395
WT Sham	WT	Sham	9 hr	7.90819	4.98251	5.92079	7.43716	4.32	5.80225	7.25637	10.7781	9.88879	8.30998	9.49109	9.59453	7.12831	8.27291	5.28983	12.2082	8.48388	12.7579	10.605	6.69728	9.10002	4.652	8.84311	11.8023	4.64507	8.43152	10.7785	9.69236	8.23974	10.5664	7.43394	8.00845	12.538	6.58899	8.61024	4.89496	8.83643	6.12757	10.2327	7.62784	4.93545	7.87907	5.68826	11.4433	8.71306	6.60355
WT Sham	WT	Sham	9 hr	7.88454	5.13985	5.63026	7.33637	4.32	5.74003	6.28149	10.756	9.62677	8.08871	9.12913	9.61835	7.09211	7.91401	5.10457	11.8779	8.40918	12.7705	9.7033	6.33125	9.18426	4.51106	9.04231	11.7123	4.55768	8.67584	10.7785	9.58062	8.18449	10.5538	7.16207	8.16495	12.5714	6.88393	8.30643	4.62429	8.56415	6.32826	10.1908	7.83858	4.81598	7.94674	5.9921	10.7389	8.59719	6.31858
WT Sham	WT	Sham	9 hr	7.4824	5.20036	6.39291	7.70592	4.32	5.94743	6.99049	10.6785	9.82328	8.3185	9.44695	9.53498	7.18623	8.03706	5.31909	12.1049	8.32381	12.6202	9.32833	6.79826	8.83525	4.51106	8.85639	11.7123	4.43283	8.67584	10.6497	9.56944	8.04637	10.44	7.06751	7.68243	12.4934	6.56631	8.45833	4.42128	8.81465	6.06485	10.1385	7.49086	4.73235	7.77757	5.73573	11.419	8.47078	6.35146
WT CHI	WT	24 hr	24 hr	7.6107	5.13062	5.77161	7.48584	4.32	5.75412	7.16483	10.7229	9.78105	7.76607	9.29986	9.56369	7.47709	8.20044	6.0525	11.9303	8.44757	12.7422	9.33634	6.47542	8.85386	4.4292	8.812	11.6007	4.71502	8.65031	10.5773	9.51768	8.03829	10.5664	7.15976	7.84992	12.6264	6.3873	8.48004	4.77832	8.67526	6.3836	10.2528	7.82027	4.8428	7.78478	5.98205	10.8864	8.55258	6.19954
WT CHI	WT	9 hr	9 hr	7.30537	4.95632	6.71168	7.63059	4.32	4.48572	6.54919	10.8542	9.73239	7.52089	9.64467	9.7749	7.05787	7.95078	5.23832	11.9408	8.36208	12.198	7.97722	6.06062	9.167	4.81689	8.24702	11.544	4.89033	8.52653	10.3922	9.3422	8.35426	10.7118	7.08925	7.43878	12.6664	6.41778	8.24933	4.43027	8.41453	6.08013	10.4298	7.71651	4.35044	7.43131	5.80287	10.5873	8.44522	5.92645
WT CHI	WT	24 hr	24 hr	7.83687	5.53284	5.87491	7.47471	4.32	6.03825	7.5292	10.7229	9.86866	8.03353	9.4148	9.7089	7.37845	8.14617	5.93466	12.2356	8.54527	12.7422	9.67613	6.47542	9.11481	4.90811	8.97059	11.6574	4.29697	8.53685	10.7392	9.65416	7.95637	10.473	7.5828	7.96298	12.5264	7.13903	8.4339	4.50982	8.87305	6.10348	10.2215	7.76839	5.41555	7.70623	5.39672	11.1545	8.69572	6.53817
WT Sham	WT	Sham	24 hr	7.79164	5.07699	5.79227	7.53038	4.32	5.81501	7.47894	10.6018	9.85892	8.1784	9.55527	9.48449	7.40311	8.3307	5.83824	12.1409	8.3865	12.8866	10.2651	6.78967	9.07567	4.95372	8.94086	11.7254	4.62062	8.5059	10.716	9.7809	8.10851	10.3691	7.57105	8.09659	12.4363	6.84443	8.37622	4.92748	8.81012	6.81545	10.0757	7.61276	4.91314	7.78478	5.4445	11.3814	8.62415	6.6911
WT CHI	WT	24 hr	24 hr	7.97257	5.13062	5.84392	7.41903	4.32	5.47	7.24022	10.7734	9.88812	8.20069	9.35095	9.6429	6.92225	8.1136	5.82753	12.1093	8.33765	12.8755	9.91397	6.37487	9.11481	4.4292	8.87147	11.7481	4.71502	8.5059	10.7045	9.66391	8.0968	10.4937	7.17151	7.84992	12.4564	6.78348	8.65307	4.42033	8.81911	6.37193	10.1695	7.75542	4.80261	7.71605	5.76703	11.2267	8.70765	6.18862
WT CHI	WT	24 hr	24 hr	7.92734	4.92951	5.94723	7.6974	4.32	5.87589	7.64227	10.5917	9.82972	8.01124	9.56805	9.6561	7.47709	7.93993	5.19547	12.0882	8.39872	12.8311	9.49491	6.90279	8.93214	4.4292	8.79218	11.6574	4.29697	8.4337	10.7045	9.66391	8.15532	10.4833	7.18326	7.83964	12.4463	6.82411	8.48004	4.75843	8.68425	6.25521	10.0549	7.53494	4.52126	7.55895	5.75508	11.402	8.52872	6.51632
WT CHI	WT	24 hr	24 hr	8.05173	5.19765	5.78194	7.68627	4.32	5.35838	8.28304	10.8542	10.0341	8.16726	9.40203	9.59009	7.5634	8.31984	5.33474	12.2883	8.34987	13.1421	9.74408	6.34973	8.9191	4.65725	8.93095	11.8841	4.29697	8.67094	10.797	9.83939	7.90956	10.6599	7.18326	8.35355	12.5264	6.93586	8.60693	4.44022	9.09781	5.98676	10.3777	7.67761	5.21459	8.10879	5.74314	11.9176	8.83887	6.5054
WT Sham	WT	Sham	24 hr	7.90472	5.18425	5.62698	7.51925	4.32	5.96722	6.87586	10.6624	9.91733	8.28984	9.40203	9.6297	7.08253	8.26557	5.43115	12.1409	8.67961	12.9644	10.0046	6.63883	8.87995	4.4292	8.92103	11.8501	4.63411	8.79471	10.8317	9.7809	8.03829	10.4107	7.03049	8.06576	12.4864	6.82411	8.49157	4.92748	8.78314	6.43028	10.2319	7.71651	4.35044	7.93205	5.80287	11.3401	8.71958	6.38524
WT Sham	WT	Sham	24 hr	7.70117	4.88928	5.70963	7.39676	4.32	5.56133	7.24022	10.5816	9.77132	8.0781	9.51696	9.49769	7.4401	8.27642	4.86337	12.2567	8.47199	12.9088	9.83469	6.41257	8.87995	4.66866	8.74262	11.7481	4.58016	8.54716	10.7507	9.81014	7.95637	10.2445	7.18326	7.89103	12.2863	6.87491	8.64153	4.8877	8.81911	6.18518	10.0237	7.44416	4.72222	8.06951	5.95816	11.5979	8.67187	6.47263
WT Sham	WT	Sham	24 hr	7.54285	5.21106	5.54434	7.43017	4.32	5.86574	6.8633	10.3898	9.65452	8.05581	9.5425	9.55049	7.42777	8.27642	5.57042	12.1935	8.4842	12.8866	9.84602	6.41257	8.95824	4.96513	8.94086	11.6914	4.93079	8.54716	10.6698	9.77115	7.96808	10.1407	7.30077	8.00409	12.2963	6.93586	8.49157	4.53966	8.70223	5.85837	10.0757	7.58682	4.73227	7.80441	5.38477	11.3917	8.57644	6.10123
WT Sham	WT	Sham	24 hr	7.92734	5.4658	5.94723	7.70854	4.32	6.01795	7.22766	10.6624	9.89786	8.26755	9.60636	9.55049	7.46476	8.27642	6.27747	12.2883	8.41093	13.0865	9.76673	6.57598	8.82776	4.4292	8.92103	11.7594	4.51274	8.54716	10.7392	9.81989	8.0734	10.3691	7.27727	8.01437	12.4363	6.8038	8.56079	5.18603	8.95396	6.26688	10.107	7.83324	4.94328	8.02042	5.36088	11.6185	8.82694	6.62556
WT Sham	WT	Sham	72 hr	7.82043	5.01555	5.82561	7.80228	5.36	5.83855	7.5579	10.8235	9.91572	8.40439	9.40739	9.77916	7.56039	8.31241	4.54885	12.3071	8.47899	12.587	9.80564	6.77889	9.15694	4.41422	8.99344	11.6303	4.31776	8.668	10.8985	9.8731	8.20941	10.4925	7.32193	7.96895	12.4906	6.68142	8.42668	4.82093	8.97554	5.74202	10.4184	7.64895	5.16168	7.72564	5.62058	11.6722	8.74776	6.63266
WT CHI	WT	72 hr	72 hr	7.70787	5.52463	5.9071	7.61466	4.66	5.92897	7.28637	10.6101	9.88075	7.88384	9.51512	9.5918	7.44805	8.24058	5.55846	12.2859	8.51377	12.7021	9.88035	6.46475	9.14003	4.57596	8.86509	11.6894	4.73066	8.40037	10.7364	9.53084	8.11584	10.4506	7.44129	7.84706	12.4777	7.00959	8.52652	5.05391	8.77544	6.2588	10.0237	7.42847	4.68595	7.62505	5.36987	11.1723	8.46135	6.68206
WT CHI	WT	3 hr	3 hr	7.86136	5.18812	5.86635	7.47394	4.48	5.44298	7.87016	10.5975	9.90406	8.04227	9.63265	9.54497	7.63528	8.19954	6.43276	12.0212	8.61812	13.1167	8.93046	6.12816	8.91174	5.25324	8.83009	11.7485	4.97216	8.56286	10.5946	9.62418	8.05347	10.2934	7.07326	8.01974	12.5424	6.59089	8.57089	4.73938	8.83102	6.49732	10.1594	7.62019	4.69566	7.62505	6.19219	11.3896	8.79396	6.44495
WT CHI	WT	3 hr	3 hr	7.63623	4.31664	5.62189	7.4458	4.47	5.42038	7.20492	10.5473	9.92738	7.79331	9.52492	9.51686	7.46054	8.28162	5.45438	12.2012	8.42682	12.8633	8.63162	6.79011	8.65809	4.41422	8.85342	11.6992	5.55644	8.41948	10.8074	9.60344	7.90792	10.1886	7.19262	8.11115	12.3223	6.53431	8.45996	4.58794	8.80879	6.02029	10.1717	7.93653	4.9675	7.97153	5.64063	11.4874	8.88635	6.32639
WT Sham	WT	Sham	3 hr	7.85113	5.43834	6.03951	7.51147	4.93	5.84986	7.20492	10.723	9.91572	8.00832	9.58368	9.65738	7.41061	8.2611	5.52723	12.1059	8.36595	12.9209	10.0404	6.41987	8.98784	4.41422	8.99344	11.6401	4.20091	8.54374	10.5136	9.73827	8.2302	10.6077	7.23241	7.81659	12.5036	6.68142	8.43778	4.78598	8.79767	5.85134	10.2211	7.67771	4.35586	7.69211	5.02891	11.357	8.64613	6.24735
WT CHI	WT	72 hr	72 hr	7.41111	4.86023	6.05989	7.40827	4.76	6.0985	6.70259	10.5975	9.74085	7.83858	9.15274	9.66675	7.37317	8.11746	5.75622	12.2118	8.22683	12.5064	9.16527	6.28523	9.22458	4.47487	8.9001	11.5515	4.58264	8.51507	10.6858	9.59307	8.30297	10.4296	7.60044	7.72517	12.5683	6.64747	8.28248	4.71608	8.65316	6.39794	10.2704	7.5435	4.35586	7.69211	5.8412	10.7702	8.5907	6.14856
WT CHI	WT	72 hr	72 hr	7.7181	5.07595	6.23305	7.46456	4.32	5.89506	6.59398	10.6854	9.74085	7.95174	9.39759	9.64801	6.97376	7.92252	5.21498	12.1694	8.26161	12.4142	9.91237	6.35255	9.26686	4.87922	8.59672	11.5318	4.66833	8.44816	10.6351	9.46861	7.99109	10.6287	7.33188	7.52203	12.4777	6.93037	8.28248	4.66948	8.55311	6.30849	10.1594	7.4093	4.7442	7.4574	5.8412	10.8354	8.49831	5.95096
WT Sham	WT	Sham	72 hr	7.70787	5.214	6.03951	7.6428	4.32	6.0985	7.47644	10.6226	9.76416	8.12148	9.5543	9.75106	7.24835	8.1585	5.77703	12.1482	8.34856	12.6215	10.5101	6.89109	9.06394	4.5052	8.53838	11.5613	4.84751	8.68712	10.5642	9.61381	7.71039	10.5134	7.33188	7.73533	12.4388	6.83985	8.45996	4.96072	8.68651	6.81534	10.0607	7.6106	5.03547	7.63623	5.64063	11.2701	8.32277	6.31651
WT Sham	WT	Sham	3 hr	7.18598	4.92926	6.34509	7.53023	4.52	5.69163	7.62578	10.7732	9.79914	7.6462	9.2213	9.77916	7.22339	7.83018	5.99561	11.9682	8.279	12.7943	8.83441	6.54328	9.0893	4.68716	8.83009	11.6007	4.4502	8.68712	10.4528	9.45824	8.09505	10.6392	7.37167	7.88769	12.5554	6.79458	8.38231	4.51804	8.44194	6.15942	10.2951	7.81191	4.9675	7.75917	5.62058	10.4333	8.50755	5.8818
WT Sham	WT	Sham	3 hr	7.96369	5.40383	6.13119	7.43642	4.57	5.78204	7.13703	10.7732	9.8108	7.94042	9.52492	9.62928	7.29828	8.27136	5.89153	12.1906	8.30508	13.0591	9.68824	6.53206	9.03012	4.72759	8.84176	11.6894	4.20091	8.60109	10.6858	9.76939	8.07426	10.3772	7.40151	8.1721	12.5036	6.56826	8.57089	4.70443	9.03112	6.5967	10.2704	7.90777	4.97721	7.97153	5.7008	11.3788	8.78472	6.75122
WT CHI	WT	3 hr	3 hr	7.7795	5.52463	6.0497	7.48332	4.71	5.16043	7.42214	10.6603	9.9507	8.12148	9.60327	9.47002	7.21091	8.24058	6.17255	12.0847	8.4616	12.944	8.73835	6.34133	8.88638	4.49509	8.69007	11.7977	4.87088	8.49595	10.6351	9.60344	8.06386	10.2724	7.1031	8.2432	12.4518	6.93037	8.5598	5.15876	8.79767	6.50726	10.3444	7.81191	5.1908	7.89329	6.19219	11.4005	8.71081	6.6129
WT CHI	WT	3 hr	3 hr	7.83066	4.70492	5.67282	7.57713	4.32	5.08132	7.5036	10.5975	9.99733	7.90647	9.67183	9.51686	7.3482	8.2611	5.64173	12.0847	8.54856	12.944	9.23998	6.18426	8.8441	4.59618	8.6784	11.8175	4.79298	8.61065	10.5946	9.66567	8.11584	10.5029	6.99369	8.15178	12.3482	6.59089	8.44887	4.69278	8.81991	6.40787	10.2827	7.8886	5.00634	7.89329	5.80109	11.3353	8.79396	6.48447
WT Sham	WT	Sham	3 hr	7.5646	5.13635	5.75431	7.41766	4.36	5.65772	6.94696	10.5222	9.78748	8.0649	9.56409	9.61054	7.12354	8.07642	5.72499	12	8.30508	12.8749	9.89102	6.40865	8.94556	4.98031	8.57338	11.6992	4.20091	8.52463	10.5946	9.66567	8.07426	10.4506	7.14289	8.12131	12.5554	6.76063	8.57089	4.47144	8.71986	5.91097	10.1471	7.59143	4.35586	7.70329	5.71083	11.1288	8.63689	6.29675
WT Sham	WT	Sham	3 hr	8.28092	4.98103	5.43855	7.55837	4.32	5.49949	7.25922	10.6477	9.90406	8.43834	9.61306	9.45129	7.03617	8.29188	5.3607	12.2224	8.58334	13.2434	9.859	6.52084	9.15694	4.41422	8.65506	11.9455	4.20091	8.70623	10.7668	9.91459	8.15743	10.1677	7.23241	8.34477	12.4388	6.86248	8.74837	4.69278	8.9533	6.20911	10.2087	7.84067	5.16168	7.96035	5.68075	11.7156	8.82167	6.40543
WT CHI	WT	3 hr	3 hr	7.89206	5.20537	5.91728	7.47394	4.32	4.94569	6.62113	10.7732	9.83411	8.11017	9.60327	9.60117	7.02368	8.19954	5.55846	12.1482	8.43552	12.6791	8.71701	6.28523	8.97939	4.46477	8.84176	11.8175	4.83972	8.668	10.5136	9.68641	8.09505	10.482	7.00364	7.90801	12.4129	6.81721	8.41559	4.94907	8.79767	6.09979	10.2457	7.83108	4.97721	7.88212	5.771	11.4874	8.68309	6.06952
WT Sham	WT	Sham	72 hr	7.82043	5.1536	5.53022	7.38951	4.42	5.77074	7.23207	10.6854	9.8108	8.11017	9.378	9.60117	7.43557	8.25084	5.39193	12.2012	8.55725	12.8749	10.2219	6.5545	8.83565	4.51531	8.92343	11.7485	4.20091	8.62977	10.8378	9.92496	7.98069	10.3248	7.14289	7.78612	12.4777	6.74932	8.4045	4.54134	8.83102	6.19917	10.1347	7.56267	4.35586	7.9827	5.92143	11.5852	8.73852	6.39555
WT Sham	WT	Sham	72 hr	7.92276	5.56777	6.18212	7.70847	4.65	6.0646	7.35426	10.7481	9.92738	8.38176	9.32903	9.80727	7.54791	8.01486	5.43356	12.3494	8.55725	12.6906	9.88035	6.89109	9.25841	4.68716	9.13346	11.6598	4.20091	8.67756	10.8175	9.68641	8.07426	10.6077	7.32193	7.8369	12.4906	7.29249	8.62635	4.58794	8.78656	6.16936	10.2581	7.62978	4.67624	7.92682	5.87129	11.3788	8.62766	6.59314
WT CHI	WT	72 hr	72 hr	7.7488	5.41246	5.74412	7.70847	4.32	5.98548	7.61221	10.8611	9.86909	7.97437	9.41718	9.78853	7.44805	8.29188	5.27743	11.9682	8.60942	12.9324	10.2539	6.82377	8.97093	4.78824	8.98178	11.7879	4.80077	8.53418	10.7972	9.70716	8.14703	10.5763	7.29209	8.02989	12.6331	6.76063	8.5487	4.44815	8.77544	6.44763	10.2334	7.78315	5.02576	8.128	5.73089	11.2701	8.70157	6.48447
WT CHI	WT	72 hr	72 hr	7.66693	5.11046	5.26538	7.31446	4.55	5.04741	7.21849	10.6226	9.74085	7.94042	9.5543	9.35761	7.24835	8.24058	5.83948	12	8.4703	13.0591	9.82699	6.13938	8.68346	4.96009	8.87676	11.6795	4.6917	8.50551	10.7567	9.77976	7.9703	10.2096	6.74502	8.12131	12.4	6.79458	8.51543	4.47144	8.79767	5.94078	10.0484	7.51474	4.35586	7.96035	5.5203	11.3679	8.5907	6.30663
[truncated: 717 more columns]

## Sheet: 14week study
group	gender	Avoid%_day1	Avoid%_day2	Avoid%_day3	Avoid%_day4	Avoid%_day5	IBA1_AF_CC_(%sham)	IBA1_AF_CTX_(%sham)	IBA1_AF_hippo_(%sham)	GFAP_AF_CC_(%sham)	GFAP_AF_CTX_(%sham)	GFAP_AF_hippo _(%sham)
KO+CHI	M	12	44	94	90	98	94.3812	100.047	87.7349	144.64	87.096	127.07
KO+sham	M	6	56	96	96	90	115.273	98.9	107.969	128.502	149.896	113.514
WT+CHI	M	12	66	92	94	86	73.8087	100.306	73.7284	118.468	296.739	129.437
WT+sham	M	22	84	84	96	94	54.9709	83.8667	74.9898	82.5463	77.2464	111.401
WT+CHI	M	32	78	94	96	96	216.346	150.5	108.028	233.289	187.344	131.573
KO+sham	M	50	88	94	92	94	120.704	82.4376	105.915	78.6812	103.261	97.8694
KO+CHI	M	62	90	98	98	94	260.517	109.189	117.944	137.552	144.741	109.402
KO+sham	M	8	74	86	90	94	63.1726	90.7764	80.9864	86.06	50.2488	91.5019
KO+sham	M	16	32	92	88	94	98.1939	79.9815	65.2815	92.2918	33.9171	85.5495
WT+sham	M	12	56	94	98	96	137.163	103.014	99.5845	146.07	133.614	18.8283
WT+CHI	M	18	44	90	86	92	109.999	123.85	79.4531	82.2773	94.2322	105.471
WT+sham	M	32	64	84	98	88	88.6057	78.4644	81.3881	89.4032	120.156	132.97
KO+CHI	M	18	72	94	94	96	85.779	70.98	63.1779	113.231	57.2011	87.3137
KO+CHI	M	6	42	72	90	82	99.4144	81.3718	56.6438	103.971	41.8629	100.027
KO+sham	M	4	56	90	90	92	102.656	147.905	139.848	114.465	162.676	111.565
KO+CHI	M	14	64	98	88	96	89.345	130.575	82.2053	106.772	53.9184	72.7851
WT+CHI	M	8	44	76	74	84	214.92	143.344	102.81	243.229	483.376	140.973
WT+sham	M	26	78	96	92	88	87.3997	120.884	115.683	79.0178	76.1804	135.249
WT+CHI	M	18	60	82	90	90	106.773	143.579	88.4252	139.305	121.262	87.5704
WT+sham	M	16	48	66	78	76	131.86	113.77	128.355	102.963	92.8038	101.551
WT+CHI	M	2	18	10	24	48	98.5199	105.681	80.843	200.862	85.5687	228
KO+CHI	M	26	34	74	92	92	63.8574	74.5926	55.7237	55.4167	69.9543	58.8703
KO+sham	M	10	80	90	94	90	63.1665	73.2589	65.7062	82.2307	77.5941	80.0071
WT+CHI	M	32	56	62	78	88	131.072	144.149	144.031	162.357	95.5755	120.276
WT+CHI	M	22	54	84	62	88	111.928	131.378	109.137	149.524	113.421	133.929
KO+CHI	M	2	40	84	72	88	121.447	129.453	106.181	97.6207	131.95	84.9206
WT+CHI	M	32	86	84	90	90	130.338	161.54	110.817	153.777	241.188	158.048
KO+CHI	M	16	50	96	84	94	83.49	88.6237	72.181	85.5841	103.61	99.3678
KO+CHI	M	6	22	56	86	80	110.388	111.44	104.661	84.16	158.096	101.268
KO+sham	M	18	62	98	96	92	122.64	129.451	122.073	118.797	130.875	103.035
KO+CHI	M	30	68	88	94	98	164.816	166.302	135.731	132.621	202.285	129.396
WT+CHI	M	14	30	40	58	76	143.153	137.118	123.068	139.528	147.799	137.066
KO+CHI	M	0	12	66	56	92	127.442	113.158	102.047	94.0691	149.694	106.871
WT+CHI	M	12	16	52	86	94	93.334	120.205	98.8252	140.517	112.016	142.998
KO+CHI	M	42	40	68	68	80	143.957	126.008	131.151	115.407	136.874	97.7386
KO+sham	M	26	48	80	98	98	149.196	109.499	123.751	135.505	169.181	111.673
WT+CHI	M	24	84	84	88	96	137.524	105.485	118.2	144.396	68.2753	131.124
KO+CHI	M	46	88	86	96	84	86.3833	94.1906	94.0877	77.3235	172.385	79.905
WT+CHI	M	8	14	34	28	56	139.439	121.039	111.117	127.66	142.709	121.268
KO+CHI	M	10	72	70	80	94	112.497	124.482	123.826	93.2664	66.2787	89.3168
KO+CHI	M	6	70	96	92	94	152.467	110.131	96.0737	105.573	372.855	101.491
WT+CHI	M	4	62	90	98	94	145.948	134.666	96.9766	163.974	137.493	164.631
WT+CHI	M	6	70	90	90	90	135.472	103.885	111.54	138.551	226.104	152.972
WT+sham	M	30	64	86	96	98	100	100	100	100	100	100
KO+sham	M	36	46	86	94	96	86.2901	103.621	110.089	74.9114	70.464	95.4997
KO+CHI	M	22	34	64	62	72	103.528	123.724	116.833	91.901	83.6564	80.3262
